# Supplementary material for: Association between the 2012 Health and Social Care Act and specialist visits and hospitalisations in England: A controlled interrupted time series analysis
Source: PLoS Med. 2017 Nov 14;14(11):e1002427. doi: 10.1371/journal.pmed.1002427 (PMC5685471; doi:10.1371/journal.pmed.1002427)
Supplement: S1 Data — (XLSX) [file pmed.1002427.s009.xlsx]

## Sheet: Title Sheet
Count of elective admissions,finished consultant episodes, finished admission episodes, finished elective admissions and finished emergency admissions by consultant main specialty Count of first GP referred appointments and GP referred attendances Count of total appointments, GP referred appointments, total attendances, total first attendances and GP referred attendances, for first appointments, …
Data is shown by year and month from April 2007 (Critical Care from April 2008) to December 2015, and for all patients and NHS only patients
London School of Hygiene and Tropical Medicine
NIC-04929-V2W0L
This tabulation has been produced according to the specification agreed on 22/02/2016
Please refer to the footnotes when interpreting the data
Copyright © 2016, Health and Social Care Information Centre. All Rights Reserved.

## Sheet: Inpatients - Table 1
Count of elective finished admission episodes by month and year from April 2007 to December 2015 (provisional)
London School of Hygiene and Tropical Medicine
NIC-04929-V2W0L
This tabulation has been produced according to the specification agreed on 22/02/2016
Please refer to the footnotes when interpreting the data
Copyright © 2016, Health and Social Care Information Centre. All Rights Reserved.
Year	Month	Elective admissions
2007	4	493049
2007	5	559174
2007	6	546798
2007	7	560438
2007	8	542437
2007	9	524091
2007	10	598419
2007	11	594049
2007	12	475382
2008	1	585282
2008	2	588184
2008	3	542090
2008	4	603110
2008	5	565045
2008	6	577292
2008	7	624466
2008	8	535019
2008	9	597894
2008	10	638751
2008	11	586639
2008	12	544971
2009	1	583812
2009	2	554680
2009	3	635610
2009	4	578353
2009	5	564371
2009	6	628528
2009	7	643518
2009	8	558592
2009	9	620550
2009	10	637244
2009	11	621408
2009	12	569141
2010	1	558951
2010	2	592667
2010	3	684614
2010	4	594904
2010	5	596479
2010	6	648758
2010	7	649138
2010	8	596294
2010	9	641319
2010	10	630732
2010	11	660649
2010	12	549780
2011	1	585694
2011	2	597424
2011	3	690340
2011	4	561132
2011	5	611780
2011	6	658655
2011	7	631604
2011	8	631338
2011	9	648191
2011	10	637752
2011	11	679060
2011	12	584736
2012	1	642793
2012	2	646677
2012	3	699922
2012	4	590473
2012	5	694823
2012	6	596705
2012	7	665303
2012	8	642932
2012	9	615082
2012	10	705908
2012	11	692045
2012	12	565979
2013	1	667451
2013	2	625500
2013	3	639087
2013	4	649685
2013	5	669512
2013	6	639590
2013	7	706639
2013	8	632689
2013	9	653231
2013	10	717469
2013	11	688136
2013	12	603702
2014	1	704678
2014	2	650020
2014	3	697709
2014	4	657727
2014	5	669317
2014	6	684024
2014	7	730252
2014	8	635601
2014	9	704472
2014	10	742886
2014	11	691450
2014	12	649954
2015	1	685556
2015	2	673415
2015	3	749167
2015	4	681050
2015	5	669959
2015	6	738711
2015	7	751301
2015	8	654069
2015	9	720222
2015	10	741351
2015	11	722526
2015	12	664024

## Sheet: Inpatients - Table 2
Count of finished consultant episodes, finished admission episodes, finished elective admissions and finished emergency admissions, by main consultant speciality from April 2007 to December 2015 (provisional)
London School of Hygiene and Tropical Medicine
NIC-04929-V2W0L
This tabulation has been produced according to the specification agreed on 22/02/2016
Please refer to the footnotes when interpreting the data
Copyright © 2016, Health and Social Care Information Centre. All Rights Reserved.
Year	Month	Main Specialty	Finished Consultant Episodes	Finished Admission Episodes	Finished Elective Admissions	Finished Emergency Admissions
2007	4	& Not Known	4250	4194	2541	321
2007	4	100 General Surgery	120200	108563	66705	41410
2007	4	101 Urology	54582	51527	45320	6047
2007	4	110 Trauma & Orthopaedics	83582	78839	51100	27099
2007	4	120 Ear, Nose & Throat (ENT)	26666	26161	20402	5531
2007	4	130 Ophthalmology	39309	39217	37611	1569
2007	4	140 Oral Surgery	14825	14636	13141	1432
2007	4	141 Restorative Dentistry	461	461	457	4
2007	4	142 Paediatric Dentistry	982	980	973	7
2007	4	143 Orthodontics	41	41	29	12
2007	4	145 Oral & Maxillo Facial Surgery	3182	3114	2661	440
2007	4	150 Neurosurgery	6025	5248	3123	1402
2007	4	160 Plastic Surgery	17854	17437	12120	4629
2007	4	170 Cardiothoracic Surgery	5397	4468	3486	485
2007	4	171 Paediatric Surgery	4827	4468	2695	1546
2007	4	180 Accident & Emergency (A&E)	42361	41800	187	41543
2007	4	190 Anaesthetics	8796	8015	7582	381
2007	4	192 Critical Care Medicine	1479	486	14	424
2007	4	199 Non-UK Provider; specialty function not known, treatment mainly surgical	42	42	42
2007	4	300 General Medicine	200939	146050	34858	109759
2007	4	301 Gastroenterology	39286	30846	22093	8642
2007	4	302 Endocrinology	5281	3762	1256	2485
2007	4	303 Clinical Haematology	27435	26413	24218	2093
2007	4	305 Clinical Pharmacology	478	411	106	305
2007	4	310 Audiological Medicine	9	9	6	3
2007	4	311 Clinical Genetics	2	2	2
2007	4	313 Clinical Immunology & Allergy	810	779	623	153
2007	4	314 Rehabilitation	2958	1960	537	1105
2007	4	315 Palliative Medicine	835	674	321	283
2007	4	320 Cardiology	39379	27433	14456	10654
2007	4	321 Paediatric Cardiology	825	700	462	193
2007	4	330 Dermatology	5810	5693	5418	266
2007	4	340 Respiratory Medicine (Thoracic Medicine)	19352	13060	3714	9233
2007	4	350 Infectious Diseases	2402	1674	214	1419
2007	4	352 Tropical Medicine	66	37	3	34
2007	4	360 Genitourinary Medicine	205	167	112	48
2007	4	361 Nephrology	11032	8695	4613	3776
2007	4	370 Medical Oncology	16930	16555	14817	1682
2007	4	371 Nuclear Medicine	45	45	43	2
2007	4	400 Neurology	5873	5135	4119	851
2007	4	401 Clinical Neuro-physiology	10	10	7	3
2007	4	410 Rheumatology	8564	7770	5969	1761
2007	4	420 Paediatrics	103064	98684	8668	45142
2007	4	421 Paediatric Neurology	804	735	592	116
2007	4	430 Geriatric Medicine	49585	28603	2020	24745
2007	4	450 Dental Medicine Specialties	112	112	112
2007	4	460 Medical Ophthalmology	30	30	24	6
2007	4	501 Obstetrics	63715	62153	4647	2668
2007	4	502 Gynaecology	81927	80145	33999	15626
2007	4	560 Midwife episode	21255	20523	555	167
2007	4	600 General Medical Practice	4048	3781	878	1239
2007	4	601 General Dental Practice	33	33	33
2007	4	700 Learning Disability (previously MH)	1565	1537	1255	170
2007	4	710 Adult Mental Illness	9140	8155	2237	5368
2007	4	711 Child & Adolescent Psychiatry	172	164	110	43
2007	4	712 Forensic Psychiatry	181	111	71	26
2007	4	713 Psychotherapy	9	7	6	1
2007	4	715 Old Age Psychiatry	2738	2564	1124	1215
2007	4	800 Clinical Oncology (previously Radiotherapy)	25961	25418	23445	1906
2007	4	810 Radiology	1204	878	835	32
2007	4	820 General Pathology	214	214	208	6
2007	4	822 Chemical Pathology	91	91	89	2
2007	4	823 Haematology	2886	2742	2501	234
2007	4	824 Histopathology	11	11	9	2
2007	4	830 Immunopathology	212	212	212
2007	4	900 Community Medicine	163	149	104	16
2007	4	902 Community Health Services Dental	183	181	180	1
2007	4	950 Nursing episode	1223	994	913	64
2007	4	960 Allied Health Professional Episode	128	127	66	60
2007	5	& Not Known	4679	4630	2740	359
2007	5	100 General Surgery	135499	123021	77006	45490
2007	5	101 Urology	60820	57432	50550	6715
2007	5	110 Trauma & Orthopaedics	91289	86202	57599	27773
2007	5	120 Ear, Nose & Throat (ENT)	29789	29226	23369	5639
2007	5	130 Ophthalmology	43830	43677	41930	1716
2007	5	140 Oral Surgery	16798	16596	15069	1472
2007	5	141 Restorative Dentistry	458	458	457	1
2007	5	142 Paediatric Dentistry	1144	1137	1134	2
2007	5	143 Orthodontics	44	40	34	6
2007	5	145 Oral & Maxillo Facial Surgery	3612	3538	3164	359
2007	5	148 Prosthodontics	1	1		1
2007	5	150 Neurosurgery	7023	6194	3813	1492
2007	5	160 Plastic Surgery	19613	19173	13828	4656
2007	5	170 Cardiothoracic Surgery	6062	5019	3962	463
2007	5	171 Paediatric Surgery	5607	5210	3375	1619
2007	5	180 Accident & Emergency (A&E)	43723	43255	222	43009
2007	5	190 Anaesthetics	11271	10353	9914	377
2007	5	192 Critical Care Medicine	1613	482	11	415
2007	5	199 Non-UK Provider; specialty function not known, treatment mainly surgical	35	35	35
2007	5	300 General Medicine	216076	157747	39279	116738
2007	5	301 Gastroenterology	43577	34368	25004	9226
2007	5	302 Endocrinology	5762	4208	1401	2791
2007	5	303 Clinical Haematology	30783	29668	27149	2317
2007	5	305 Clinical Pharmacology	423	356	155	201
2007	5	310 Audiological Medicine	9	9	8	1
2007	5	311 Clinical Genetics	9	9	7	2
2007	5	313 Clinical Immunology & Allergy	787	760	672	86
2007	5	314 Rehabilitation	2805	1774	600	774
2007	5	315 Palliative Medicine	954	825	406	365
2007	5	320 Cardiology	43643	30800	16900	11106
2007	5	321 Paediatric Cardiology	925	795	562	182
2007	5	330 Dermatology	6549	6446	6120	320
2007	5	340 Respiratory Medicine (Thoracic Medicine)	20450	13595	4483	8973
2007	5	350 Infectious Diseases	2828	2110	216	1861
2007	5	352 Tropical Medicine	156	91	14	76
2007	5	360 Genitourinary Medicine	231	191	133	49
2007	5	361 Nephrology	12710	10239	5321	4612
2007	5	370 Medical Oncology	19051	18647	16681	1896
2007	5	371 Nuclear Medicine	54	54	52	2
2007	5	400 Neurology	6842	5959	4732	1028
2007	5	401 Clinical Neuro-physiology	21	21	14	6
2007	5	410 Rheumatology	9690	8680	6761	1884
2007	5	420 Paediatrics	107833	102926	9593	45396
2007	5	421 Paediatric Neurology	845	783	638	112
2007	5	430 Geriatric Medicine	51637	29331	2196	25167
2007	5	450 Dental Medicine Specialties	175	174	171	3
2007	5	460 Medical Ophthalmology	21	21	13	8
2007	5	501 Obstetrics	70631	68844	5066	3092
2007	5	502 Gynaecology	90072	88004	38462	17045
2007	5	560 Midwife episode	24653	23843	752	193
2007	5	600 General Medical Practice	4388	4099	1003	1382
2007	5	601 General Dental Practice	28	28	27	1
2007	5	700 Learning Disability (previously MH)	1562	1526	1265	168
2007	5	710 Adult Mental Illness	9405	8330	2380	5454
2007	5	711 Child & Adolescent Psychiatry	211	206	139	50
2007	5	712 Forensic Psychiatry	166	124	83	30
2007	5	713 Psychotherapy	14	10	7	2
2007	5	715 Old Age Psychiatry	2746	2619	1115	1255
2007	5	800 Clinical Oncology (previously Radiotherapy)	28527	27878	25771	2039
2007	5	810 Radiology	1463	1124	1085	31
2007	5	820 General Pathology	300	300	300
2007	5	821 Blood Transfusion	2	2	1
2007	5	822 Chemical Pathology	134	134	134
2007	5	823 Haematology	3193	3023	2798	218
2007	5	824 Histopathology	12	11	7	4
2007	5	830 Immunopathology	178	178	177	1
2007	5	831 Medical Microbiology & Virology	25	23		22
2007	5	900 Community Medicine	150	135	90	16
2007	5	902 Community Health Services Dental	200	199	199	0
2007	5	950 Nursing episode	1063	800	730	53
2007	5	960 Allied Health Professional Episode	238	234	90	144
2007	6	& Not Known	3944	3860	2716	336
2007	6	100 General Surgery	134197	121590	76397	44711
2007	6	101 Urology	58587	55249	48410	6683
2007	6	110 Trauma & Orthopaedics	90116	85238	57711	26712
2007	6	120 Ear, Nose & Throat (ENT)	29604	29051	23476	5384
2007	6	130 Ophthalmology	44119	44000	42481	1480
2007	6	140 Oral Surgery	16642	16469	15013	1402
2007	6	141 Restorative Dentistry	400	400	397	3
2007	6	142 Paediatric Dentistry	1141	1135	1129	6
2007	6	143 Orthodontics	55	55	43	11
2007	6	145 Oral & Maxillo Facial Surgery	3753	3667	3258	395
2007	6	146 Endodontics	1	1	1
2007	6	150 Neurosurgery	6700	5875	3719	1480
2007	6	160 Plastic Surgery	18971	18552	13347	4503
2007	6	170 Cardiothoracic Surgery	5797	4750	3702	445
2007	6	171 Paediatric Surgery	5374	4993	3115	1670
2007	6	180 Accident & Emergency (A&E)	42189	41781	164	41592
2007	6	190 Anaesthetics	10972	10104	9674	369
2007	6	192 Critical Care Medicine	1580	481	37	391
2007	6	199 Non-UK Provider; specialty function not known, treatment mainly surgical	33	33	33
2007	6	300 General Medicine	209125	151991	38660	111749
2007	6	301 Gastroenterology	43282	34507	25425	8930
2007	6	302 Endocrinology	5269	3658	1243	2403
2007	6	303 Clinical Haematology	28977	27839	25384	2289
2007	6	305 Clinical Pharmacology	450	401	129	271
2007	6	310 Audiological Medicine	9	9	9
2007	6	311 Clinical Genetics	1	1	1
2007	6	313 Clinical Immunology & Allergy	727	717	645	68
2007	6	314 Rehabilitation	2759	1796	666	775
2007	6	315 Palliative Medicine	853	696	333	299
2007	6	320 Cardiology	42764	29850	15981	11264
2007	6	321 Paediatric Cardiology	830	713	541	124
2007	6	330 Dermatology	6544	6439	6049	382
2007	6	340 Respiratory Medicine (Thoracic Medicine)	19184	12940	4336	8477
2007	6	350 Infectious Diseases	2328	1729	196	1476
2007	6	352 Tropical Medicine	165	104	34	70
2007	6	360 Genitourinary Medicine	243	193	126	61
2007	6	361 Nephrology	12063	9639	5094	4251
2007	6	370 Medical Oncology	17495	17072	15269	1730
2007	6	371 Nuclear Medicine	43	42	36	6
2007	6	400 Neurology	6793	5862	4619	1059
2007	6	401 Clinical Neuro-physiology	10	10	7	2
2007	6	410 Rheumatology	9089	8171	6265	1877
2007	6	420 Paediatrics	100692	96098	8972	40475
2007	6	421 Paediatric Neurology	769	718	578	88
2007	6	430 Geriatric Medicine	49741	28217	1977	24361
2007	6	450 Dental Medicine Specialties	187	185	184	1
2007	6	460 Medical Ophthalmology	34	32	26	6
2007	6	501 Obstetrics	68205	66564	4969	2834
2007	6	502 Gynaecology	88151	86141	37999	16511
2007	6	560 Midwife episode	23224	22539	670	175
2007	6	600 General Medical Practice	4298	4053	1030	1285
2007	6	601 General Dental Practice	33	33	33
2007	6	700 Learning Disability (previously MH)	1693	1617	1329	165
2007	6	710 Adult Mental Illness	9887	8597	2497	5521
2007	6	711 Child & Adolescent Psychiatry	200	187	138	38
2007	6	712 Forensic Psychiatry	195	132	91	30
2007	6	713 Psychotherapy	9	5	2	3
2007	6	715 Old Age Psychiatry	2738	2580	1076	1284
2007	6	800 Clinical Oncology (previously Radiotherapy)	26816	26202	24120	2011
2007	6	810 Radiology	1341	1000	962	27
2007	6	820 General Pathology	243	243	242	1
2007	6	821 Blood Transfusion	5	5	5
2007	6	822 Chemical Pathology	100	100	98	2
2007	6	823 Haematology	2997	2837	2605	225
2007	6	824 Histopathology	9	9	7	2
2007	6	830 Immunopathology	184	184	184
2007	6	831 Medical Microbiology & Virology	49	36		36
2007	6	900 Community Medicine	145	138	94	17
2007	6	902 Community Health Services Dental	216	216	214	2
2007	6	950 Nursing episode	1050	766	697	45
2007	6	960 Allied Health Professional Episode	265	259	128	130
2007	7	& Not Known	2536	2498	1164	110
2007	7	100 General Surgery	133230	120413	75142	44755
2007	7	101 Urology	61982	58462	51494	6812
2007	7	110 Trauma & Orthopaedics	91762	86980	59274	26807
2007	7	120 Ear, Nose & Throat (ENT)	29315	28744	23282	5246
2007	7	130 Ophthalmology	45157	45028	43449	1551
2007	7	140 Oral Surgery	18002	17799	16236	1519
2007	7	141 Restorative Dentistry	466	466	463	3
2007	7	142 Paediatric Dentistry	1170	1168	1163	5
2007	7	143 Orthodontics	71	70	51	19
2007	7	145 Oral & Maxillo Facial Surgery	3814	3739	3325	398
2007	7	150 Neurosurgery	6685	5889	3713	1433
2007	7	160 Plastic Surgery	19840	19392	13835	4923
2007	7	170 Cardiothoracic Surgery	6473	5377	4261	491
2007	7	171 Paediatric Surgery	5174	4783	3073	1480
2007	7	180 Accident & Emergency (A&E)	42637	42220	177	42028
2007	7	190 Anaesthetics	11500	10669	10254	359
2007	7	192 Critical Care Medicine	1614	450	28	374
2007	7	199 Non-UK Provider; specialty function not known, treatment mainly surgical	42	42	42
2007	7	300 General Medicine	213377	155188	39341	114291
2007	7	301 Gastroenterology	44892	35564	26167	9246
2007	7	302 Endocrinology	5497	3928	1393	2514
2007	7	303 Clinical Haematology	30177	28964	26587	2243
2007	7	304 Clinical Physiology	1	0		0
2007	7	305 Clinical Pharmacology	286	249	156	93
2007	7	310 Audiological Medicine	8	8	8
2007	7	311 Clinical Genetics	4	4	3	1
2007	7	313 Clinical Immunology & Allergy	879	863	693	167
2007	7	314 Rehabilitation	2928	1951	716	865
2007	7	315 Palliative Medicine	887	717	360	309
2007	7	320 Cardiology	44173	30991	16973	11322
2007	7	321 Paediatric Cardiology	923	764	539	184
2007	7	330 Dermatology	6791	6676	6159	512
2007	7	340 Respiratory Medicine (Thoracic Medicine)	20146	13756	4643	8951
2007	7	350 Infectious Diseases	2670	1995	302	1651
2007	7	352 Tropical Medicine	32	18	2	14
2007	7	360 Genitourinary Medicine	209	159	102	53
2007	7	361 Nephrology	12913	10480	5925	4192
2007	7	370 Medical Oncology	18193	17725	15844	1821
2007	7	371 Nuclear Medicine	44	43	37	5
2007	7	400 Neurology	6851	5931	4677	1062
2007	7	401 Clinical Neuro-physiology	14	14	13	1
2007	7	410 Rheumatology	9584	8717	6933	1733
2007	7	420 Paediatrics	104854	99857	9280	41281
2007	7	421 Paediatric Neurology	834	777	634	109
2007	7	430 Geriatric Medicine	52147	29685	2232	25560
2007	7	450 Dental Medicine Specialties	195	192	191	1
2007	7	460 Medical Ophthalmology	36	36	33	3
2007	7	501 Obstetrics	71528	69791	5245	2968
2007	7	502 Gynaecology	89516	87379	37796	16652
2007	7	560 Midwife episode	25058	24241	700	205
2007	7	600 General Medical Practice	4350	4132	940	1373
2007	7	601 General Dental Practice	40	40	40
2007	7	700 Learning Disability (previously MH)	1663	1640	1350	171
2007	7	710 Adult Mental Illness	10335	8894	2481	5771
2007	7	711 Child & Adolescent Psychiatry	201	185	110	61
2007	7	712 Forensic Psychiatry	182	119	74	41
2007	7	713 Psychotherapy	5	5	4
2007	7	715 Old Age Psychiatry	3035	2879	1142	1496
2007	7	800 Clinical Oncology (previously Radiotherapy)	27672	27068	24871	2131
2007	7	810 Radiology	1224	957	930	21
2007	7	820 General Pathology	232	232	232
2007	7	821 Blood Transfusion	14	13	11	2
2007	7	822 Chemical Pathology	103	103	102	1
2007	7	823 Haematology	3156	3011	2772	233
2007	7	824 Histopathology	3	3	3
2007	7	830 Immunopathology	145	144	143	1
2007	7	831 Medical Microbiology & Virology	58	47		46
2007	7	900 Community Medicine	134	128	77	28
2007	7	902 Community Health Services Dental	226	226	226
2007	7	950 Nursing episode	1063	794	688	42
2007	7	960 Allied Health Professional Episode	322	316	132	183
2007	8	& Not Known	2185	2125	840	143
2007	8	100 General Surgery	131865	119114	72388	46071
2007	8	101 Urology	60246	56620	49529	6887
2007	8	110 Trauma & Orthopaedics	91256	86194	56443	28642
2007	8	120 Ear, Nose & Throat (ENT)	29290	28778	23127	5360
2007	8	130 Ophthalmology	43460	43325	41553	1711
2007	8	140 Oral Surgery	17443	17212	15628	1530
2007	8	141 Restorative Dentistry	262	262	253	8
2007	8	142 Paediatric Dentistry	966	964	956	8
2007	8	143 Orthodontics	72	72	61	10
2007	8	145 Oral & Maxillo Facial Surgery	3843	3765	3307	448
2007	8	150 Neurosurgery	6402	5667	3465	1427
2007	8	160 Plastic Surgery	19191	18772	13175	4935
2007	8	170 Cardiothoracic Surgery	6313	5180	4130	463
2007	8	171 Paediatric Surgery	4799	4417	2806	1398
2007	8	180 Accident & Emergency (A&E)	41671	41440	139	41276
2007	8	190 Anaesthetics	10786	9906	9493	358
2007	8	192 Critical Care Medicine	1556	462	40	385
2007	8	199 Non-UK Provider; specialty function not known, treatment mainly surgical	31	31	31
2007	8	300 General Medicine	208689	152241	38494	112209
2007	8	301 Gastroenterology	43028	33670	24861	8651
2007	8	302 Endocrinology	5622	4142	1327	2802
2007	8	303 Clinical Haematology	30777	29624	27209	2277
2007	8	305 Clinical Pharmacology	432	381	116	265
2007	8	310 Audiological Medicine	18	18	18
2007	8	311 Clinical Genetics	6	6	3	3
2007	8	313 Clinical Immunology & Allergy	755	731	669	61
2007	8	314 Rehabilitation	2808	1828	633	803
2007	8	315 Palliative Medicine	826	672	324	295
2007	8	320 Cardiology	43766	30453	16505	11291
2007	8	321 Paediatric Cardiology	941	757	574	124
2007	8	330 Dermatology	6990	6874	6539	328
2007	8	340 Respiratory Medicine (Thoracic Medicine)	20467	13895	4407	9318
2007	8	350 Infectious Diseases	2629	1896	227	1622
2007	8	352 Tropical Medicine	79	49	4	43
2007	8	360 Genitourinary Medicine	169	136	76	51
2007	8	361 Nephrology	12724	10421	5838	4226
2007	8	370 Medical Oncology	18370	17933	15991	1887
2007	8	371 Nuclear Medicine	58	58	55	3
2007	8	400 Neurology	6621	5689	4433	1070
2007	8	401 Clinical Neuro-physiology	24	22	20	1
2007	8	410 Rheumatology	9581	8701	6847	1818
2007	8	420 Paediatrics	97494	92889	9148	33834
2007	8	421 Paediatric Neurology	814	771	672	73
2007	8	430 Geriatric Medicine	52776	30140	2105	26208
2007	8	450 Dental Medicine Specialties	218	216	215	1
2007	8	460 Medical Ophthalmology	23	23	17	6
2007	8	501 Obstetrics	70651	68932	4745	3105
2007	8	502 Gynaecology	86069	83977	35114	16541
2007	8	560 Midwife episode	25069	24310	771	204
2007	8	600 General Medical Practice	4342	4122	951	1338
2007	8	601 General Dental Practice	32	32	32
2007	8	700 Learning Disability (previously MH)	1639	1622	1363	145
2007	8	710 Adult Mental Illness	9948	8523	2478	5503
2007	8	711 Child & Adolescent Psychiatry	183	170	100	56
2007	8	712 Forensic Psychiatry	226	132	73	46
2007	8	713 Psychotherapy	8	8	5	2
2007	8	715 Old Age Psychiatry	2928	2734	1124	1370
2007	8	800 Clinical Oncology (previously Radiotherapy)	28493	27912	25712	2113
2007	8	810 Radiology	1349	956	922	19
2007	8	820 General Pathology	218	218	211	7
2007	8	821 Blood Transfusion	14	14	11	3
2007	8	822 Chemical Pathology	150	150	149	1
2007	8	823 Haematology	3045	2939	2689	241
2007	8	824 Histopathology	11	10	9	1
2007	8	830 Immunopathology	169	169	169
2007	8	831 Medical Microbiology & Virology	57	33		32
2007	8	900 Community Medicine	149	144	83	31
2007	8	902 Community Health Services Dental	212	211	211	0
2007	8	950 Nursing episode	1017	782	683	43
2007	8	960 Allied Health Professional Episode	346	344	141	203
2007	9	& Not Known	2075	2065	758	90
2007	9	100 General Surgery	127896	115830	71642	43758
2007	9	101 Urology	57703	54423	47927	6327
2007	9	110 Trauma & Orthopaedics	89049	84300	56932	26546
2007	9	120 Ear, Nose & Throat (ENT)	27919	27435	22292	4908
2007	9	130 Ophthalmology	42655	42521	40929	1548
2007	9	140 Oral Surgery	16621	16406	14842	1495
2007	9	141 Restorative Dentistry	422	422	419	3
2007	9	142 Paediatric Dentistry	979	977	975	2
2007	9	143 Orthodontics	79	78	73	5
2007	9	145 Oral & Maxillo Facial Surgery	3618	3561	3154	396
2007	9	150 Neurosurgery	6056	5354	3268	1405
2007	9	160 Plastic Surgery	18265	17901	12813	4487
2007	9	170 Cardiothoracic Surgery	5988	4946	4018	401
2007	9	171 Paediatric Surgery	5142	4752	2932	1608
2007	9	180 Accident & Emergency (A&E)	40757	40489	159	40313
2007	9	190 Anaesthetics	10701	9871	9459	365
2007	9	192 Critical Care Medicine	1552	476	32	392
2007	9	199 Non-UK Provider; specialty function not known, treatment mainly surgical	34	34	34
2007	9	300 General Medicine	194646	142117	35320	105354
2007	9	301 Gastroenterology	41420	32805	23883	8777
2007	9	302 Endocrinology	5273	3913	1291	2604
2007	9	303 Clinical Haematology	27887	26826	24554	2156
2007	9	305 Clinical Pharmacology	338	303	143	160
2007	9	310 Audiological Medicine	11	11	11
2007	9	311 Clinical Genetics	16	16	8	8
2007	9	313 Clinical Immunology & Allergy	709	703	655	48
2007	9	314 Rehabilitation	2651	1776	536	907
2007	9	315 Palliative Medicine	827	652	342	266
2007	9	320 Cardiology	41204	28971	16155	10333
2007	9	321 Paediatric Cardiology	889	705	533	128
2007	9	330 Dermatology	6802	6710	6470	230
2007	9	340 Respiratory Medicine (Thoracic Medicine)	18544	12755	4089	8496
2007	9	350 Infectious Diseases	2651	1994	218	1741
2007	9	352 Tropical Medicine	104	65	22	41
2007	9	360 Genitourinary Medicine	166	109	60	40
2007	9	361 Nephrology	12321	9883	5344	4193
2007	9	370 Medical Oncology	16630	16234	14537	1649
2007	9	371 Nuclear Medicine	41	41	34	7
2007	9	400 Neurology	6573	5741	4573	997
2007	9	401 Clinical Neuro-physiology	16	16	13	3
2007	9	410 Rheumatology	9435	8523	6556	1948
2007	9	420 Paediatrics	101344	96714	8247	39385
2007	9	421 Paediatric Neurology	683	645	545	76
2007	9	430 Geriatric Medicine	48460	27790	2056	23993
2007	9	450 Dental Medicine Specialties	209	208	208	0
2007	9	460 Medical Ophthalmology	38	38	25	12
2007	9	501 Obstetrics	68753	67164	4876	2754
2007	9	502 Gynaecology	85131	83040	35837	15946
2007	9	560 Midwife episode	24945	24216	733	213
2007	9	600 General Medical Practice	3952	3733	927	1155
2007	9	601 General Dental Practice	40	38	38	0
2007	9	700 Learning Disability (previously MH)	1546	1512	1251	155
2007	9	710 Adult Mental Illness	9366	8000	2381	5191
2007	9	711 Child & Adolescent Psychiatry	157	142	86	44
2007	9	712 Forensic Psychiatry	159	80	51	17
2007	9	713 Psychotherapy	7	5	3	2
2007	9	715 Old Age Psychiatry	2659	2503	1039	1287
2007	9	800 Clinical Oncology (previously Radiotherapy)	25367	24788	22740	1989
2007	9	810 Radiology	1375	1044	1017	17
2007	9	820 General Pathology	240	239	223	16
2007	9	821 Blood Transfusion	11	11	10	1
2007	9	822 Chemical Pathology	131	131	124	7
2007	9	823 Haematology	2810	2709	2508	192
2007	9	824 Histopathology	11	11	5	6
2007	9	830 Immunopathology	142	141	136	5
2007	9	831 Medical Microbiology & Virology	54	43		43
2007	9	900 Community Medicine	136	134	76	23
2007	9	902 Community Health Services Dental	167	167	166	1
2007	9	950 Nursing episode	910	674	576	44
2007	9	960 Allied Health Professional Episode	392	389	202	187
2007	10	& Not Known	1432	1419	726	111
2007	10	100 General Surgery	142776	129260	81998	46621
2007	10	101 Urology	64852	61372	54454	6728
2007	10	110 Trauma & Orthopaedics	97667	92625	64829	26514
2007	10	120 Ear, Nose & Throat (ENT)	30909	30345	24841	5210
2007	10	130 Ophthalmology	50567	50421	48650	1711
2007	10	140 Oral Surgery	19575	19324	17767	1501
2007	10	141 Restorative Dentistry	510	510	507	3
2007	10	142 Paediatric Dentistry	1217	1215	1208	7
2007	10	143 Orthodontics	75	74	59	14
2007	10	145 Oral & Maxillo Facial Surgery	3994	3927	3527	382
2007	10	150 Neurosurgery	6976	6141	3907	1541
2007	10	160 Plastic Surgery	20529	20154	15003	4497
2007	10	170 Cardiothoracic Surgery	6709	5548	4422	485
2007	10	171 Paediatric Surgery	5606	5199	3344	1636
2007	10	180 Accident & Emergency (A&E)	42467	42121	163	41944
2007	10	190 Anaesthetics	12756	11884	11440	390
2007	10	192 Critical Care Medicine	1689	547	39	441
2007	10	199 Non-UK Provider; specialty function not known, treatment mainly surgical	65	65	65
2007	10	300 General Medicine	217835	159203	40505	117024
2007	10	301 Gastroenterology	47537	37847	28100	9582
2007	10	302 Endocrinology	6261	4611	1421	3169
2007	10	303 Clinical Haematology	31928	30750	28135	2477
2007	10	305 Clinical Pharmacology	321	295	172	123
2007	10	310 Audiological Medicine	22	22	22
2007	10	311 Clinical Genetics	2	2	1	1
2007	10	312 Clinical Cytogenetics & Molecular Genetics	1	1
2007	10	313 Clinical Immunology & Allergy	962	935	767	166
2007	10	314 Rehabilitation	2773	1678	591	700
2007	10	315 Palliative Medicine	895	759	372	312
2007	10	320 Cardiology	44945	31622	17830	11013
2007	10	321 Paediatric Cardiology	978	780	540	175
2007	10	330 Dermatology	7493	7388	7133	246
2007	10	340 Respiratory Medicine (Thoracic Medicine)	20964	14363	4701	9514
2007	10	350 Infectious Diseases	2552	1921	246	1634
2007	10	352 Tropical Medicine	110	65	18	47
2007	10	360 Genitourinary Medicine	167	116	59	48
2007	10	361 Nephrology	12874	10026	5430	4229
2007	10	370 Medical Oncology	18707	18264	16394	1811
2007	10	371 Nuclear Medicine	61	59	55	4
2007	10	400 Neurology	7223	6250	5036	1025
2007	10	401 Clinical Neuro-physiology	13	12	8	3
2007	10	410 Rheumatology	10302	9362	7457	1874
2007	10	420 Paediatrics	111468	106534	9780	47593
2007	10	421 Paediatric Neurology	855	811	694	99
2007	10	430 Geriatric Medicine	54179	30757	2243	26641
2007	10	450 Dental Medicine Specialties	234	234	234
2007	10	460 Medical Ophthalmology	52	52	43	9
2007	10	501 Obstetrics	70520	68741	5419	2979
2007	10	502 Gynaecology	90872	88725	39957	16797
2007	10	560 Midwife episode	25704	24985	718	243
2007	10	600 General Medical Practice	4383	4158	961	1337
2007	10	601 General Dental Practice	43	43	43
2007	10	700 Learning Disability (previously MH)	1638	1611	1350	146
2007	10	710 Adult Mental Illness	10026	8535	2500	5542
2007	10	711 Child & Adolescent Psychiatry	179	162	102	49
2007	10	712 Forensic Psychiatry	162	99	59	31
2007	10	713 Psychotherapy	2	2	2
2007	10	715 Old Age Psychiatry	2896	2714	1175	1334
2007	10	800 Clinical Oncology (previously Radiotherapy)	28866	28206	25919	2204
2007	10	810 Radiology	1575	1185	1156	19
2007	10	820 General Pathology	252	251	236	15
2007	10	821 Blood Transfusion	7	7	7
2007	10	822 Chemical Pathology	133	133	133
2007	10	823 Haematology	2858	2736	2498	231
2007	10	824 Histopathology	14	13	10	3
2007	10	830 Immunopathology	152	152	151
2007	10	831 Medical Microbiology & Virology	54	39		39
2007	10	900 Community Medicine	134	132	76	27
2007	10	902 Community Health Services Dental	180	180	180
2007	10	950 Nursing episode	1045	765	683	54
2007	10	960 Allied Health Professional Episode	323	318	148	170
2007	11	& Not Known	1615	1600	883	143
2007	11	100 General Surgery	138335	125660	81173	43757
2007	11	101 Urology	64187	60832	54156	6465
2007	11	110 Trauma & Orthopaedics	95281	90751	65454	24058
2007	11	120 Ear, Nose & Throat (ENT)	30784	30188	24796	5094
2007	11	130 Ophthalmology	48398	48258	46562	1625
2007	11	140 Oral Surgery	19113	18857	17478	1310
2007	11	141 Restorative Dentistry	557	556	553	3
2007	11	142 Paediatric Dentistry	1156	1152	1149	3
2007	11	143 Orthodontics	114	114	100	14
2007	11	145 Oral & Maxillo Facial Surgery	4077	4000	3617	371
2007	11	150 Neurosurgery	6945	6153	4012	1412
2007	11	160 Plastic Surgery	20248	19919	15007	4263
2007	11	170 Cardiothoracic Surgery	6572	5396	4300	497
2007	11	171 Paediatric Surgery	5646	5233	3349	1687
2007	11	180 Accident & Emergency (A&E)	41921	41603	163	41420
2007	11	190 Anaesthetics	13393	12496	12035	414
2007	11	192 Critical Care Medicine	1562	514	47	410
2007	11	199 Non-UK Provider; specialty function not known, treatment mainly surgical	52	52	52
2007	11	300 General Medicine	210017	153006	40089	111344
2007	11	301 Gastroenterology	46738	37719	28186	9386
2007	11	302 Endocrinology	6100	4408	1408	2982
2007	11	303 Clinical Haematology	30770	29538	27124	2295
2007	11	305 Clinical Pharmacology	427	342	161	181
2007	11	310 Audiological Medicine	5	5	5
2007	11	311 Clinical Genetics	5	5	1	4
2007	11	313 Clinical Immunology & Allergy	883	868	822	41
2007	11	314 Rehabilitation	2642	1577	600	606
2007	11	315 Palliative Medicine	868	692	362	278
2007	11	320 Cardiology	44932	32103	18398	11009
2007	11	321 Paediatric Cardiology	1007	847	560	224
2007	11	330 Dermatology	7839	7733	7441	281
2007	11	340 Respiratory Medicine (Thoracic Medicine)	20858	14205	4761	9256
2007	11	350 Infectious Diseases	2603	1878	252	1590
2007	11	352 Tropical Medicine	78	56	23	32
2007	11	360 Genitourinary Medicine	143	92	48	40
2007	11	361 Nephrology	12659	9968	5336	4296
2007	11	370 Medical Oncology	17723	17295	15417	1834
2007	11	371 Nuclear Medicine	69	69	65	4
2007	11	400 Neurology	7049	6103	5008	926
2007	11	401 Clinical Neuro-physiology	26	26	21	4
2007	11	410 Rheumatology	10532	9641	7473	2141
2007	11	420 Paediatrics	113022	107781	9401	52242
2007	11	421 Paediatric Neurology	838	772	664	90
2007	11	430 Geriatric Medicine	52478	29342	2234	25246
2007	11	450 Dental Medicine Specialties	218	215	210	5
2007	11	460 Medical Ophthalmology	46	46	38	8
2007	11	501 Obstetrics	68613	66897	5877	2663
2007	11	502 Gynaecology	87945	85901	40155	15362
2007	11	560 Midwife episode	24321	23595	612	225
2007	11	600 General Medical Practice	4221	3977	935	1339
2007	11	601 General Dental Practice	37	37	37
2007	11	700 Learning Disability (previously MH)	1596	1577	1328	136
2007	11	710 Adult Mental Illness	9578	8222	2405	5324
2007	11	711 Child & Adolescent Psychiatry	210	199	129	54
2007	11	712 Forensic Psychiatry	118	79	43	24
2007	11	713 Psychotherapy	4	2	2	0
2007	11	715 Old Age Psychiatry	2751	2576	1058	1299
2007	11	800 Clinical Oncology (previously Radiotherapy)	27981	27383	25201	2101
2007	11	810 Radiology	1457	1092	1043	36
2007	11	820 General Pathology	267	265	247	18
2007	11	821 Blood Transfusion	7	7	6	1
2007	11	822 Chemical Pathology	164	164	163	1
2007	11	823 Haematology	2782	2669	2408	256
2007	11	824 Histopathology	13	13	10	3
2007	11	830 Immunopathology	174	174	173	1
2007	11	831 Medical Microbiology & Virology	58	40		39
2007	11	900 Community Medicine	146	142	97	23
2007	11	902 Community Health Services Dental	171	171	170	1
2007	11	950 Nursing episode	1092	818	748	40
2007	11	960 Allied Health Professional Episode	358	353	208	144
2007	12	& Not Known	1411	1402	623	185
2007	12	100 General Surgery	117647	106396	64426	41446
2007	12	101 Urology	52225	49257	42697	6382
2007	12	110 Trauma & Orthopaedics	82690	78043	54023	23257
2007	12	120 Ear, Nose & Throat (ENT)	25061	24491	19048	5237
2007	12	130 Ophthalmology	38410	38293	36756	1487
2007	12	140 Oral Surgery	14231	14042	12612	1372
2007	12	141 Restorative Dentistry	324	324	323	1
2007	12	142 Paediatric Dentistry	774	771	769	1
2007	12	143 Orthodontics	79	77	65	12
2007	12	145 Oral & Maxillo Facial Surgery	3049	3004	2651	346
2007	12	150 Neurosurgery	5944	5260	3270	1349
2007	12	160 Plastic Surgery	17041	16718	12027	4173
2007	12	170 Cardiothoracic Surgery	6124	5106	3957	508
2007	12	171 Paediatric Surgery	4525	4190	2598	1403
2007	12	180 Accident & Emergency (A&E)	42169	41829	130	41680
2007	12	190 Anaesthetics	10404	9587	9106	422
2007	12	192 Critical Care Medicine	1537	518	45	416
2007	12	199 Non-UK Provider; specialty function not known, treatment mainly surgical	36	36	36
2007	12	300 General Medicine	202661	146917	31791	113595
2007	12	301 Gastroenterology	40079	31556	22068	9340
2007	12	302 Endocrinology	5732	4021	1038	2948
2007	12	303 Clinical Haematology	27082	25994	23554	2291
2007	12	305 Clinical Pharmacology	434	350	125	225
2007	12	310 Audiological Medicine	4	4	3
2007	12	311 Clinical Genetics	6	6	3	3
2007	12	313 Clinical Immunology & Allergy	1002	976	743	227
2007	12	314 Rehabilitation	2878	1856	522	972
2007	12	315 Palliative Medicine	842	691	355	277
2007	12	320 Cardiology	39519	27563	13447	11685
2007	12	321 Paediatric Cardiology	772	645	424	172
2007	12	330 Dermatology	5942	5860	5636	206
2007	12	340 Respiratory Medicine (Thoracic Medicine)	19785	13070	3646	9260
2007	12	350 Infectious Diseases	2387	1778	205	1535
2007	12	352 Tropical Medicine	48	23	2	21
2007	12	360 Genitourinary Medicine	153	107	52	51
2007	12	361 Nephrology	11300	8879	4652	3863
2007	12	370 Medical Oncology	15579	15183	13293	1855
2007	12	371 Nuclear Medicine	41	41	36	5
2007	12	400 Neurology	5738	4871	3743	955
2007	12	401 Clinical Neuro-physiology	18	18	15	3
2007	12	410 Rheumatology	8507	7776	5947	1802
2007	12	420 Paediatrics	113463	108278	7728	53042
2007	12	421 Paediatric Neurology	676	610	506	84
2007	12	430 Geriatric Medicine	52534	30292	1891	26776
2007	12	450 Dental Medicine Specialties	168	167	166	1
2007	12	460 Medical Ophthalmology	28	28	23	5
2007	12	501 Obstetrics	66528	64819	4677	2479
2007	12	502 Gynaecology	79441	77738	32398	14714
2007	12	560 Midwife episode	23859	23189	182	242
2007	12	600 General Medical Practice	4084	3851	811	1244
2007	12	601 General Dental Practice	32	32	32
2007	12	700 Learning Disability (previously MH)	1349	1332	1091	148
2007	12	710 Adult Mental Illness	8334	7119	2132	4604
2007	12	711 Child & Adolescent Psychiatry	169	149	92	43
2007	12	712 Forensic Psychiatry	112	70	34	24
2007	12	713 Psychotherapy	4	4	3	1
2007	12	715 Old Age Psychiatry	2508	2312	968	1150
2007	12	800 Clinical Oncology (previously Radiotherapy)	24633	24072	21704	2281
2007	12	810 Radiology	1202	838	800	20
2007	12	820 General Pathology	240	239	211	28
2007	12	821 Blood Transfusion	4	4	4
2007	12	822 Chemical Pathology	98	98	98
2007	12	823 Haematology	2557	2442	2223	213
2007	12	824 Histopathology	13	13	12	1
2007	12	830 Immunopathology	150	150	149	1
2007	12	831 Medical Microbiology & Virology	47	34		33
2007	12	900 Community Medicine	125	121	75	25
2007	12	902 Community Health Services Dental	123	123	123
2007	12	950 Nursing episode	960	719	653	39
2007	12	960 Allied Health Professional Episode	183	178	134	39
2008	1	& Not Known	1670	1654	787	241
2008	1	100 General Surgery	133691	121856	78793	42623
2008	1	101 Urology	63341	60198	53499	6533
2008	1	110 Trauma & Orthopaedics	91828	87048	63100	23210
2008	1	120 Ear, Nose & Throat (ENT)	30450	29837	24144	5475
2008	1	130 Ophthalmology	49864	49734	48033	1612
2008	1	140 Oral Surgery	18548	18263	16871	1338
2008	1	141 Restorative Dentistry	479	479	477	1
2008	1	142 Paediatric Dentistry	1123	1119	1118	1
2008	1	143 Orthodontics	83	79	56	23
2008	1	145 Oral & Maxillo Facial Surgery	4003	3954	3571	371
2008	1	150 Neurosurgery	6446	5702	3557	1426
2008	1	160 Plastic Surgery	19274	18949	14603	3848
2008	1	170 Cardiothoracic Surgery	6075	5080	3985	535
2008	1	171 Paediatric Surgery	5249	4884	3217	1449
2008	1	180 Accident & Emergency (A&E)	43152	42816	185	42613
2008	1	190 Anaesthetics	13109	12313	11826	413
2008	1	192 Critical Care Medicine	1642	535	57	416
2008	1	199 Non-UK Provider; specialty function not known, treatment mainly surgical	52	52	52
2008	1	300 General Medicine	223691	162641	41316	119757
2008	1	301 Gastroenterology	47136	37709	27934	9650
2008	1	302 Endocrinology	6456	4691	1371	3295
2008	1	303 Clinical Haematology	31284	30086	27572	2390
2008	1	305 Clinical Pharmacology	351	272	63	209
2008	1	310 Audiological Medicine	13	13	12	1
2008	1	311 Clinical Genetics	5	5	4	1
2008	1	313 Clinical Immunology & Allergy	1102	1086	1035	46
2008	1	314 Rehabilitation	2880	1794	510	950
2008	1	315 Palliative Medicine	876	718	367	298
2008	1	320 Cardiology	44415	31639	17366	11719
2008	1	321 Paediatric Cardiology	869	726	521	148
2008	1	330 Dermatology	7921	7845	7612	211
2008	1	340 Respiratory Medicine (Thoracic Medicine)	22043	14655	4756	9743
2008	1	350 Infectious Diseases	2754	2019	254	1732
2008	1	352 Tropical Medicine	43	28	3	25
2008	1	360 Genitourinary Medicine	204	131	80	42
2008	1	361 Nephrology	12571	9788	5239	4192
2008	1	370 Medical Oncology	17650	17271	15392	1826
2008	1	371 Nuclear Medicine	36	36	34	2
2008	1	400 Neurology	6757	5855	4759	928
2008	1	401 Clinical Neuro-physiology	19	19	16	2
2008	1	410 Rheumatology	10959	9993	7695	2263
2008	1	420 Paediatrics	107945	102507	9535	44398
2008	1	421 Paediatric Neurology	902	829	710	88
2008	1	430 Geriatric Medicine	57425	32154	2080	28440
2008	1	450 Dental Medicine Specialties	214	214	212	2
2008	1	460 Medical Ophthalmology	25	25	15	10
2008	1	501 Obstetrics	70437	68488	5891	3081
2008	1	502 Gynaecology	87876	85943	38670	15727
2008	1	560 Midwife episode	25552	24819	164	279
2008	1	600 General Medical Practice	4192	3954	916	1233
2008	1	601 General Dental Practice	7	7	7
2008	1	700 Learning Disability (previously MH)	1456	1363	1086	177
2008	1	710 Adult Mental Illness	9779	8342	2349	5505
2008	1	711 Child & Adolescent Psychiatry	227	213	158	48
2008	1	712 Forensic Psychiatry	183	87	54	24
2008	1	713 Psychotherapy	4	4	3	1
2008	1	715 Old Age Psychiatry	2744	2529	1066	1242
2008	1	800 Clinical Oncology (previously Radiotherapy)	27927	27377	25181	2091
2008	1	810 Radiology	1499	1095	1082	7
2008	1	820 General Pathology	307	305	267	38
2008	1	821 Blood Transfusion	4	3	2	1
2008	1	822 Chemical Pathology	117	116	114	1
2008	1	823 Haematology	2794	2653	2466	183
2008	1	824 Histopathology	13	12	10	2
2008	1	830 Immunopathology	106	106	106
2008	1	831 Medical Microbiology & Virology	39	25		25
2008	1	900 Community Medicine	166	146	108	16
2008	1	902 Community Health Services Dental	142	142	141	1
2008	1	950 Nursing episode	1131	869	802	43
2008	1	960 Allied Health Professional Episode	275	269	245	24
2008	2	& Not Known	1542	1520	755	240
2008	2	100 General Surgery	134428	122350	80473	41456
2008	2	101 Urology	63415	60341	53772	6409
2008	2	110 Trauma & Orthopaedics	96419	91392	67465	23098
2008	2	120 Ear, Nose & Throat (ENT)	30988	30395	24771	5400
2008	2	130 Ophthalmology	48770	48623	47057	1508
2008	2	140 Oral Surgery	18956	18714	17450	1210
2008	2	141 Restorative Dentistry	513	512	509	3
2008	2	142 Paediatric Dentistry	1182	1177	1173	4
2008	2	143 Orthodontics	97	94	66	28
2008	2	145 Oral & Maxillo Facial Surgery	4311	4267	3886	366
2008	2	150 Neurosurgery	6783	6072	4005	1431
2008	2	160 Plastic Surgery	19530	19255	14709	4057
2008	2	170 Cardiothoracic Surgery	6416	5340	4272	481
2008	2	171 Paediatric Surgery	5234	4893	3202	1479
2008	2	180 Accident & Emergency (A&E)	44300	43913	168	43729
2008	2	190 Anaesthetics	13212	12367	11911	413
2008	2	192 Critical Care Medicine	1579	484	59	376
2008	2	199 Non-UK Provider; specialty function not known, treatment mainly surgical	89	89	89
2008	2	300 General Medicine	206709	149646	40127	108091
2008	2	301 Gastroenterology	45185	36083	27324	8655
2008	2	302 Endocrinology	6514	4820	1341	3459
2008	2	303 Clinical Haematology	30161	28960	26725	2087
2008	2	305 Clinical Pharmacology	307	273	111	162
2008	2	310 Audiological Medicine	7	7	6	1
2008	2	311 Clinical Genetics	2	2	1	1
2008	2	313 Clinical Immunology & Allergy	943	936	925	10
2008	2	314 Rehabilitation	2728	1614	519	720
2008	2	315 Palliative Medicine	855	693	349	292
2008	2	320 Cardiology	42874	30544	17598	10515
2008	2	321 Paediatric Cardiology	797	635	510	81
2008	2	330 Dermatology	7650	7545	7299	223
2008	2	340 Respiratory Medicine (Thoracic Medicine)	20688	13699	4711	8839
2008	2	350 Infectious Diseases	2652	1938	273	1628
2008	2	352 Tropical Medicine	115	74	26	48
2008	2	360 Genitourinary Medicine	184	123	76	36
2008	2	361 Nephrology	12271	9638	5157	4137
2008	2	370 Medical Oncology	16920	16485	14717	1703
2008	2	371 Nuclear Medicine	65	65	62	2
2008	2	400 Neurology	7021	6112	5039	892
2008	2	401 Clinical Neuro-physiology	22	22	17	3
2008	2	410 Rheumatology	10216	9281	7215	2038
2008	2	420 Paediatrics	104037	99163	9209	44691
2008	2	421 Paediatric Neurology	967	916	791	98
2008	2	430 Geriatric Medicine	52539	29385	2067	25767
2008	2	450 Dental Medicine Specialties	225	225	223	2
2008	2	460 Medical Ophthalmology	22	22	18	4
2008	2	501 Obstetrics	66792	65216	5829	2937
2008	2	502 Gynaecology	85782	83834	39420	15003
2008	2	560 Midwife episode	24128	23438	148	217
2008	2	600 General Medical Practice	3872	3633	893	1046
2008	2	601 General Dental Practice	42	42	42
2008	2	700 Learning Disability (previously MH)	1442	1401	1131	161
2008	2	710 Adult Mental Illness	8962	7536	2146	4959
2008	2	711 Child & Adolescent Psychiatry	264	248	191	43
2008	2	712 Forensic Psychiatry	142	85	53	22
2008	2	713 Psychotherapy	9	7	6	1
2008	2	715 Old Age Psychiatry	2472	2281	942	1160
2008	2	800 Clinical Oncology (previously Radiotherapy)	26590	26037	24009	1939
2008	2	810 Radiology	1458	1013	977	18
2008	2	820 General Pathology	264	264	220	44
2008	2	821 Blood Transfusion	2	2
2008	2	822 Chemical Pathology	144	143	141	2
2008	2	823 Haematology	2787	2677	2460	209
2008	2	824 Histopathology	16	15	14	1
2008	2	830 Immunopathology	106	106	106
2008	2	831 Medical Microbiology & Virology	78	62		62
2008	2	900 Community Medicine	190	175	145	9
2008	2	902 Community Health Services Dental	161	160	160
2008	2	950 Nursing episode	974	720	655	25
2008	2	960 Allied Health Professional Episode	291	287	268	16
2008	3	& Not Known	1703	1665	800	288
2008	3	100 General Surgery	129281	117238	73436	43326
2008	3	101 Urology	58197	55096	48698	6210
2008	3	110 Trauma & Orthopaedics	90332	85668	61731	23129
2008	3	120 Ear, Nose & Throat (ENT)	29013	28414	22275	5887
2008	3	130 Ophthalmology	44597	44480	42791	1627
2008	3	140 Oral Surgery	17285	17039	15462	1532
2008	3	141 Restorative Dentistry	458	458	455	3
2008	3	142 Paediatric Dentistry	1055	1054	1052	2
2008	3	143 Orthodontics	109	107	91	16
2008	3	145 Oral & Maxillo Facial Surgery	4750	4696	4293	389
2008	3	146 Endodontics	1	1	1
2008	3	150 Neurosurgery	6548	5851	3634	1568
2008	3	160 Plastic Surgery	18572	18225	13441	4208
2008	3	170 Cardiothoracic Surgery	6206	5134	4099	473
2008	3	171 Paediatric Surgery	5158	4785	2996	1592
2008	3	180 Accident & Emergency (A&E)	47460	47040	186	46832
2008	3	190 Anaesthetics	11298	10462	9953	457
2008	3	192 Critical Care Medicine	1581	526	69	404
2008	3	199 Non-UK Provider; specialty function not known, treatment mainly surgical	91	91	90	1
2008	3	300 General Medicine	207666	150882	36981	112530
2008	3	301 Gastroenterology	43986	35236	25436	9689
2008	3	302 Endocrinology	5941	4141	1303	2819
2008	3	303 Clinical Haematology	28991	27798	25470	2200
2008	3	305 Clinical Pharmacology	261	245	106	139
2008	3	310 Audiological Medicine	11	11	11
2008	3	311 Clinical Genetics	7	6	5	1
2008	3	313 Clinical Immunology & Allergy	965	957	801	154
2008	3	314 Rehabilitation	2695	1553	553	664
2008	3	315 Palliative Medicine	869	702	347	286
2008	3	320 Cardiology	41654	29159	15930	10810
2008	3	321 Paediatric Cardiology	915	742	498	181
2008	3	330 Dermatology	7003	6901	6606	272
2008	3	340 Respiratory Medicine (Thoracic Medicine)	21313	14524	4404	9954
2008	3	350 Infectious Diseases	2503	1825	241	1545
2008	3	352 Tropical Medicine	90	68	35	33
2008	3	360 Genitourinary Medicine	179	115	67	39
2008	3	361 Nephrology	12887	10184	5423	4405
2008	3	370 Medical Oncology	16307	15917	14150	1714
2008	3	371 Nuclear Medicine	58	58	57	1
2008	3	400 Neurology	6659	5748	4612	958
2008	3	401 Clinical Neuro-physiology	20	20	14	6
2008	3	410 Rheumatology	9733	8750	6618	2110
2008	3	420 Paediatrics	113764	108781	8681	51486
2008	3	421 Paediatric Neurology	907	860	738	97
2008	3	430 Geriatric Medicine	54243	31048	2012	27551
2008	3	450 Dental Medicine Specialties	194	194	188	6
2008	3	460 Medical Ophthalmology	29	29	24	5
2008	3	501 Obstetrics	69976	68274	5627	3049
2008	3	502 Gynaecology	84516	82510	36321	15551
2008	3	560 Midwife episode	25493	24742	176	239
2008	3	600 General Medical Practice	3719	3473	744	1090
2008	3	601 General Dental Practice	34	34	34
2008	3	700 Learning Disability (previously MH)	1372	1353	1083	150
2008	3	710 Adult Mental Illness	8537	7309	2187	4690
2008	3	711 Child & Adolescent Psychiatry	237	225	155	58
2008	3	712 Forensic Psychiatry	142	94	42	28
2008	3	713 Psychotherapy	14	12	10	2
2008	3	715 Old Age Psychiatry	2464	2259	968	1099
2008	3	800 Clinical Oncology (previously Radiotherapy)	25924	25311	23263	1969
2008	3	810 Radiology	1324	971	938	14
2008	3	820 General Pathology	252	251	219	32
2008	3	821 Blood Transfusion	2	2	2
2008	3	822 Chemical Pathology	127	127	126	1
2008	3	823 Haematology	2563	2437	2220	207
2008	3	824 Histopathology	12	11	11
2008	3	830 Immunopathology	106	106	105	1
2008	3	831 Medical Microbiology & Virology	39	27		27
2008	3	900 Community Medicine	155	144	115	10
2008	3	902 Community Health Services Dental	127	127	127
2008	3	950 Nursing episode	842	571	508	29
2008	3	960 Allied Health Professional Episode	279	269	245	23
2008	4	& Not Known	1137	1050	220	192
2008	4	100 General Surgery	138551	125858	81746	43608
2008	4	101 Urology	64750	61410	54685	6553
2008	4	110 Trauma & Orthopaedics	95248	90043	64371	24828
2008	4	120 Ear, Nose & Throat (ENT)	31469	30819	24903	5680
2008	4	130 Ophthalmology	50252	50092	48286	1753
2008	4	140 Oral Surgery	18362	18118	16813	1254
2008	4	141 Restorative Dentistry	625	624	622	2
2008	4	142 Paediatric Dentistry	1295	1293	1288	5
2008	4	143 Orthodontics	104	104	87	17
2008	4	145 Oral & Maxillo Facial Surgery	5433	5397	4938	444
2008	4	150 Neurosurgery	6754	5969	3700	1529
2008	4	160 Plastic Surgery	20023	19731	14932	4270
2008	4	170 Cardiothoracic Surgery	6460	5375	4292	503
2008	4	171 Paediatric Surgery	5641	5273	3389	1693
2008	4	180 Accident & Emergency (A&E)	45876	45462	244	45199
2008	4	190 Anaesthetics	12942	12085	11688	345
2008	4	192 Critical Care Medicine	1648	489	18	423
2008	4	199 Non-UK Provider; specialty function not known, treatment mainly surgical	676	676	1	3
2008	4	300 General Medicine	222349	160252	42393	116407
2008	4	301 Gastroenterology	49244	39249	29966	9140
2008	4	302 Endocrinology	6204	4341	1428	2893
2008	4	303 Clinical Haematology	31547	30277	27739	2425
2008	4	305 Clinical Pharmacology	441	381	123	258
2008	4	310 Audiological Medicine	10	10	8	2
2008	4	311 Clinical Genetics	4	4	4
2008	4	313 Clinical Immunology & Allergy	791	778	754	22
2008	4	314 Rehabilitation	2983	1859	713	809
2008	4	315 Palliative Medicine	846	696	363	286
2008	4	320 Cardiology	45349	31546	17801	11256
2008	4	321 Paediatric Cardiology	964	802	597	152
2008	4	330 Dermatology	7959	7846	7618	210
2008	4	340 Respiratory Medicine (Thoracic Medicine)	23594	15740	5242	10331
2008	4	350 Infectious Diseases	2436	1671	238	1405
2008	4	352 Tropical Medicine	79	44	0	43
2008	4	360 Genitourinary Medicine	156	113	75	32
2008	4	361 Nephrology	13033	10248	6067	3818
2008	4	370 Medical Oncology	17743	17307	15578	1693
2008	4	371 Nuclear Medicine	82	80	77	3
2008	4	400 Neurology	7335	6365	5172	981
2008	4	401 Clinical Neuro-physiology	28	28	25	3
2008	4	410 Rheumatology	11164	10002	7557	2417
2008	4	420 Paediatrics	108850	103576	9817	45767
2008	4	421 Paediatric Neurology	933	884	752	104
2008	4	430 Geriatric Medicine	57212	31795	2217	27806
2008	4	450 Dental Medicine Specialties	225	225	219	6
2008	4	460 Medical Ophthalmology	40	39	35	4
2008	4	501 Obstetrics	69107	67391	6116	3004
2008	4	502 Gynaecology	86632	84692	39249	15363
2008	4	560 Midwife episode	23987	23227	206	245
2008	4	600 General Medical Practice	4384	4138	1058	1286
2008	4	601 General Dental Practice	31	31	31
2008	4	700 Learning Disability (previously MH)	1697	1649	1415	140
2008	4	710 Adult Mental Illness	10405	8985	2515	5998
2008	4	711 Child & Adolescent Psychiatry	273	265	189	65
2008	4	712 Forensic Psychiatry	182	112	78	26
2008	4	713 Psychotherapy	6	5	4	1
2008	4	715 Old Age Psychiatry	2784	2603	1115	1275
2008	4	800 Clinical Oncology (previously Radiotherapy)	28344	27669	25531	2057
2008	4	810 Radiology	1849	1305	1256	34
2008	4	820 General Pathology	278	278	241	37
2008	4	821 Blood Transfusion	2	2	2
2008	4	822 Chemical Pathology	113	113	112	1
2008	4	823 Haematology	2557	2459	2268	188
2008	4	824 Histopathology	6	4	3	1
2008	4	830 Immunopathology	122	122	122
2008	4	831 Medical Microbiology & Virology	39	32		31
2008	4	900 Community Medicine	157	136	98	9
2008	4	902 Community Health Services Dental	145	145	145
2008	4	950 Nursing episode	1050	739	618	63
2008	4	960 Allied Health Professional Episode	1955	1947	1937	7
2008	5	& Not Known	1104	1016	204	110
2008	5	100 General Surgery	134827	121930	76493	44937
2008	5	101 Urology	61568	58088	51095	6805
2008	5	110 Trauma & Orthopaedics	94542	89184	60980	27350
2008	5	120 Ear, Nose & Throat (ENT)	29151	28577	22717	5644
2008	5	130 Ophthalmology	45090	44929	43250	1631
2008	5	140 Oral Surgery	17733	17471	15891	1525
2008	5	141 Restorative Dentistry	550	549	545	3
2008	5	142 Paediatric Dentistry	1147	1145	1144	1
2008	5	143 Orthodontics	138	136	104	32
2008	5	145 Oral & Maxillo Facial Surgery	5085	5040	4509	522
2008	5	150 Neurosurgery	6821	6083	3795	1551
2008	5	160 Plastic Surgery	19844	19487	13986	4875
2008	5	170 Cardiothoracic Surgery	6308	5198	4057	527
2008	5	171 Paediatric Surgery	5141	4755	2979	1532
2008	5	180 Accident & Emergency (A&E)	49018	48544	203	48314
2008	5	190 Anaesthetics	12196	11382	10898	445
2008	5	192 Critical Care Medicine	1594	455	24	373
2008	5	199 Non-UK Provider; specialty function not known, treatment mainly surgical	746	744	4	17
2008	5	300 General Medicine	215985	155538	38414	115610
2008	5	301 Gastroenterology	46200	36826	27861	8837
2008	5	302 Endocrinology	6368	4466	1349	3100
2008	5	303 Clinical Haematology	30901	29691	27160	2385
2008	5	305 Clinical Pharmacology	347	314	117	197
2008	5	310 Audiological Medicine	10	9	8	1
2008	5	311 Clinical Genetics	2	2	2
2008	5	313 Clinical Immunology & Allergy	851	837	694	136
2008	5	314 Rehabilitation	2748	1751	734	699
2008	5	315 Palliative Medicine	854	698	351	294
2008	5	320 Cardiology	43682	29961	16104	11294
2008	5	321 Paediatric Cardiology	893	703	475	173
2008	5	330 Dermatology	7465	7373	7137	215
2008	5	340 Respiratory Medicine (Thoracic Medicine)	22289	14977	4952	9865
2008	5	350 Infectious Diseases	2901	2002	200	1766
2008	5	352 Tropical Medicine	70	45	6	37
2008	5	360 Genitourinary Medicine	162	116	72	39
2008	5	361 Nephrology	13388	10701	6225	4152
2008	5	370 Medical Oncology	17462	17023	15259	1721
2008	5	371 Nuclear Medicine	62	62	61	1
2008	5	400 Neurology	7030	6101	4953	948
2008	5	401 Clinical Neuro-physiology	36	36	32	3
2008	5	410 Rheumatology	10619	9620	7313	2273
2008	5	420 Paediatrics	110208	104915	9468	45083
2008	5	421 Paediatric Neurology	887	838	737	81
2008	5	430 Geriatric Medicine	56624	31772	2124	28010
2008	5	450 Dental Medicine Specialties	237	237	235	2
2008	5	460 Medical Ophthalmology	25	24	22	2
2008	5	501 Obstetrics	71428	69573	5382	3154
2008	5	502 Gynaecology	86221	84307	37169	15893
2008	5	560 Midwife episode	25185	24379	203	308
2008	5	600 General Medical Practice	4304	4046	978	1260
2008	5	601 General Dental Practice	29	29	29
2008	5	700 Learning Disability (previously MH)	1588	1544	1345	144
2008	5	710 Adult Mental Illness	9566	8221	2446	5304
2008	5	711 Child & Adolescent Psychiatry	302	291	215	61
2008	5	712 Forensic Psychiatry	151	81	52	24
2008	5	713 Psychotherapy	6	5	5	0
2008	5	715 Old Age Psychiatry	2605	2429	970	1280
2008	5	800 Clinical Oncology (previously Radiotherapy)	27644	27020	24767	2144
2008	5	810 Radiology	1719	1172	1128	28
2008	5	820 General Pathology	286	284	233	51
2008	5	821 Blood Transfusion	5	5	4	1
2008	5	822 Chemical Pathology	140	140	137	3
2008	5	823 Haematology	2589	2491	2267	218
2008	5	824 Histopathology	6	6	5	1
2008	5	830 Immunopathology	107	107	106	1
2008	5	831 Medical Microbiology & Virology	34	34		34
2008	5	900 Community Medicine	169	138	88	14
2008	5	902 Community Health Services Dental	137	137	136	1
2008	5	950 Nursing episode	1085	777	655	55
2008	5	960 Allied Health Professional Episode	1805	1795	1782	12
2008	6	& Not Known	1063	966	198	71
2008	6	100 General Surgery	136008	123225	77988	44748
2008	6	101 Urology	60753	57441	50546	6719
2008	6	110 Trauma & Orthopaedics	95222	89859	62556	26421
2008	6	120 Ear, Nose & Throat (ENT)	29387	28792	23397	5196
2008	6	130 Ophthalmology	48512	48353	46675	1621
2008	6	140 Oral Surgery	18005	17733	16271	1424
2008	6	141 Restorative Dentistry	573	573	571	1
2008	6	142 Paediatric Dentistry	1180	1175	1167	8
2008	6	143 Orthodontics	103	102	74	28
2008	6	145 Oral & Maxillo Facial Surgery	5144	5098	4537	538
2008	6	150 Neurosurgery	6988	6228	3908	1569
2008	6	160 Plastic Surgery	19531	19209	13884	4692
2008	6	170 Cardiothoracic Surgery	6350	5271	4284	470
2008	6	171 Paediatric Surgery	5259	4849	3058	1595
2008	6	180 Accident & Emergency (A&E)	48075	47624	242	47361
2008	6	190 Anaesthetics	13410	12544	12105	397
2008	6	192 Critical Care Medicine	1595	464	10	390
2008	6	199 Non-UK Provider; specialty function not known, treatment mainly surgical	623	620	5	9
2008	6	300 General Medicine	213319	154519	39701	113324
2008	6	301 Gastroenterology	47957	38401	29198	9044
2008	6	302 Endocrinology	5860	4060	1334	2702
2008	6	303 Clinical Haematology	30577	29403	27126	2152
2008	6	305 Clinical Pharmacology	544	472	108	364
2008	6	310 Audiological Medicine	15	15	12	1
2008	6	311 Clinical Genetics	6	6	3	3
2008	6	313 Clinical Immunology & Allergy	799	795	678	111
2008	6	314 Rehabilitation	2776	1785	713	752
2008	6	315 Palliative Medicine	804	648	306	292
2008	6	320 Cardiology	43976	30720	16820	11475
2008	6	321 Paediatric Cardiology	934	770	531	198
2008	6	330 Dermatology	8348	8249	8037	204
2008	6	340 Respiratory Medicine (Thoracic Medicine)	22011	14713	5074	9468
2008	6	350 Infectious Diseases	2783	1908	231	1648
2008	6	352 Tropical Medicine	108	71	41	30
2008	6	360 Genitourinary Medicine	169	134	91	38
2008	6	361 Nephrology	13364	10716	6249	4162
2008	6	370 Medical Oncology	17197	16765	15006	1705
2008	6	371 Nuclear Medicine	53	53	52	1
2008	6	400 Neurology	6943	6028	4887	966
2008	6	401 Clinical Neuro-physiology	40	39	35	4
2008	6	410 Rheumatology	10365	9410	7253	2128
2008	6	420 Paediatrics	105298	100000	9136	42270
2008	6	421 Paediatric Neurology	832	777	662	88
2008	6	430 Geriatric Medicine	54077	29772	2047	25944
2008	6	450 Dental Medicine Specialties	229	229	226	3
2008	6	460 Medical Ophthalmology	49	49	47	2
2008	6	501 Obstetrics	68209	66449	5677	3184
2008	6	502 Gynaecology	85231	83359	37487	15484
2008	6	560 Midwife episode	23499	22703	163	231
2008	6	600 General Medical Practice	4046	3820	870	1213
2008	6	601 General Dental Practice	38	38	38
2008	6	700 Learning Disability (previously MH)	1701	1661	1432	161
2008	6	710 Adult Mental Illness	9902	8507	2435	5565
2008	6	711 Child & Adolescent Psychiatry	275	267	211	43
2008	6	712 Forensic Psychiatry	164	99	67	28
2008	6	713 Psychotherapy	6	5	5	0
2008	6	715 Old Age Psychiatry	2577	2396	986	1213
2008	6	800 Clinical Oncology (previously Radiotherapy)	27107	26500	24276	2130
2008	6	810 Radiology	1753	1273	1250	13
2008	6	820 General Pathology	251	250	199	51
2008	6	821 Blood Transfusion	2	2	2
2008	6	822 Chemical Pathology	152	152	151	1
2008	6	823 Haematology	2562	2447	2192	244
2008	6	824 Histopathology	9	7	4	3
2008	6	830 Immunopathology	85	85	85
2008	6	831 Medical Microbiology & Virology	43	43		43
2008	6	900 Community Medicine	187	156	105	17
2008	6	902 Community Health Services Dental	170	170	170
2008	6	950 Nursing episode	1030	722	564	91
2008	6	960 Allied Health Professional Episode	1866	1861	1843	14
2008	7	& Not Known	1062	982	235	48
2008	7	100 General Surgery	145402	131464	82904	47505
2008	7	101 Urology	67153	63362	56059	7118
2008	7	110 Trauma & Orthopaedics	100700	95185	66638	27585
2008	7	120 Ear, Nose & Throat (ENT)	31652	31080	25390	5512
2008	7	130 Ophthalmology	51547	51367	49600	1707
2008	7	140 Oral Surgery	19636	19351	17740	1546
2008	7	141 Restorative Dentistry	641	641	638	3
2008	7	142 Paediatric Dentistry	1348	1343	1341	2
2008	7	143 Orthodontics	112	111	90	20
2008	7	145 Oral & Maxillo Facial Surgery	5214	5174	4608	553
2008	7	150 Neurosurgery	7216	6400	4042	1556
2008	7	160 Plastic Surgery	21348	20961	15216	5209
2008	7	170 Cardiothoracic Surgery	6955	5798	4706	511
2008	7	171 Paediatric Surgery	5600	5194	3324	1634
2008	7	180 Accident & Emergency (A&E)	49606	49227	272	48929
2008	7	190 Anaesthetics	14253	13324	12883	381
2008	7	192 Critical Care Medicine	1570	456	17	393
2008	7	199 Non-UK Provider; specialty function not known, treatment mainly surgical	653	650	1	3
2008	7	300 General Medicine	225310	163552	42552	119351
2008	7	301 Gastroenterology	52143	41952	32252	9555
2008	7	302 Endocrinology	6700	4789	1527	3234
2008	7	303 Clinical Haematology	33652	32482	29994	2348
2008	7	305 Clinical Pharmacology	541	424	119	305
2008	7	310 Audiological Medicine	12	11	10	0
2008	7	311 Clinical Genetics	3	3	1	2
2008	7	313 Clinical Immunology & Allergy	888	881	845	31
2008	7	314 Rehabilitation	2717	1568	633	614
2008	7	315 Palliative Medicine	856	702	328	324
2008	7	320 Cardiology	46772	32275	18465	11110
2008	7	321 Paediatric Cardiology	1099	913	605	230
2008	7	330 Dermatology	8907	8790	8610	153
2008	7	340 Respiratory Medicine (Thoracic Medicine)	23647	15978	5689	10108
2008	7	350 Infectious Diseases	2937	2006	310	1662
2008	7	352 Tropical Medicine	23	11		11
2008	7	360 Genitourinary Medicine	193	139	82	51
2008	7	361 Nephrology	14600	11752	6896	4577
2008	7	370 Medical Oncology	18930	18443	16487	1896
2008	7	371 Nuclear Medicine	66	66	63	3
2008	7	400 Neurology	7832	6805	5515	1043
2008	7	401 Clinical Neuro-physiology	39	39	35	3
2008	7	410 Rheumatology	11552	10582	8330	2221
2008	7	420 Paediatrics	108097	102607	10033	41581
2008	7	421 Paediatric Neurology	928	879	745	108
2008	7	430 Geriatric Medicine	56249	30599	2285	26374
2008	7	450 Dental Medicine Specialties	249	248	247	1
2008	7	460 Medical Ophthalmology	33	33	30	3
2008	7	501 Obstetrics	72490	70678	5911	3093
2008	7	502 Gynaecology	87951	86035	39541	16210
2008	7	560 Midwife episode	24285	23486	191	241
2008	7	600 General Medical Practice	4436	4167	826	1360
2008	7	601 General Dental Practice	31	31	31
2008	7	700 Learning Disability (previously MH)	1640	1609	1392	152
2008	7	710 Adult Mental Illness	10520	9059	2454	6090
2008	7	711 Child & Adolescent Psychiatry	300	287	216	54
2008	7	712 Forensic Psychiatry	173	100	56	37
2008	7	713 Psychotherapy	5	5	5
2008	7	715 Old Age Psychiatry	2791	2597	1068	1307
2008	7	800 Clinical Oncology (previously Radiotherapy)	30240	29530	27132	2302
2008	7	810 Radiology	1744	1270	1248	16
2008	7	820 General Pathology	315	315	266	49
2008	7	821 Blood Transfusion	1	1	1
2008	7	822 Chemical Pathology	157	157	156	1
2008	7	823 Haematology	3111	2992	2631	346
2008	7	824 Histopathology	14	13	9	4
2008	7	830 Immunopathology	82	82	82
2008	7	831 Medical Microbiology & Virology	37	37		37
2008	7	900 Community Medicine	191	168	105	17
2008	7	902 Community Health Services Dental	149	149	149
2008	7	950 Nursing episode	1000	668	532	75
2008	7	960 Allied Health Professional Episode	2111	2101	2072	27
2008	8	& Not Known	1290	1197	236	155
2008	8	100 General Surgery	131175	118067	70832	46279
2008	8	101 Urology	59423	55891	48724	6961
2008	8	110 Trauma & Orthopaedics	88399	83172	56416	25943
2008	8	120 Ear, Nose & Throat (ENT)	27783	27252	21844	5235
2008	8	130 Ophthalmology	43282	43146	41527	1576
2008	8	140 Oral Surgery	17097	16814	15191	1555
2008	8	141 Restorative Dentistry	320	319	316	2
2008	8	142 Paediatric Dentistry	1011	1004	1001	3
2008	8	143 Orthodontics	116	115	95	19
2008	8	145 Oral & Maxillo Facial Surgery	4938	4897	4297	589
2008	8	150 Neurosurgery	6426	5710	3576	1384
2008	8	160 Plastic Surgery	19606	19242	13748	4962
2008	8	170 Cardiothoracic Surgery	6237	5191	4106	497
2008	8	171 Paediatric Surgery	4681	4324	2703	1403
2008	8	180 Accident & Emergency (A&E)	48440	48129	265	47830
2008	8	190 Anaesthetics	10945	10009	9556	395
2008	8	192 Critical Care Medicine	1557	410	18	354
2008	8	199 Non-UK Provider; specialty function not known, treatment mainly surgical	672	671	1	5
2008	8	300 General Medicine	209203	152522	36181	114866
2008	8	301 Gastroenterology	45325	35835	26765	8939
2008	8	302 Endocrinology	6011	4217	1279	2918
2008	8	303 Clinical Haematology	30172	28915	26585	2186
2008	8	304 Clinical Physiology	1	1		1
2008	8	305 Clinical Pharmacology	619	544	134	410
2008	8	310 Audiological Medicine	15	15	12	3
2008	8	311 Clinical Genetics	6	4	0	4
2008	8	313 Clinical Immunology & Allergy	1009	995	808	184
2008	8	314 Rehabilitation	2721	1650	569	795
2008	8	315 Palliative Medicine	779	621	305	269
2008	8	320 Cardiology	42553	29056	15615	11144
2008	8	321 Paediatric Cardiology	941	744	519	175
2008	8	330 Dermatology	7886	7793	7639	136
2008	8	340 Respiratory Medicine (Thoracic Medicine)	21222	13854	4818	8902
2008	8	350 Infectious Diseases	2557	1789	214	1539
2008	8	352 Tropical Medicine	54	31	3	28
2008	8	360 Genitourinary Medicine	195	138	83	53
2008	8	361 Nephrology	13856	10941	6251	4384
2008	8	370 Medical Oncology	17176	16729	14851	1805
2008	8	371 Nuclear Medicine	54	54	54
2008	8	400 Neurology	6745	5837	4699	941
2008	8	401 Clinical Neuro-physiology	30	30	29	1
2008	8	410 Rheumatology	10273	9393	7064	2313
2008	8	420 Paediatrics	98945	93866	8912	34962
2008	8	421 Paediatric Neurology	795	752	644	82
2008	8	430 Geriatric Medicine	53500	29364	1992	25824
2008	8	450 Dental Medicine Specialties	215	215	214	1
2008	8	460 Medical Ophthalmology	29	29	24	5
2008	8	501 Obstetrics	69683	67851	4843	2741
2008	8	502 Gynaecology	81310	79302	33371	16306
2008	8	560 Midwife episode	23598	22810	220	218
2008	8	600 General Medical Practice	3929	3668	707	1265
2008	8	601 General Dental Practice	37	37	37
2008	8	700 Learning Disability (previously MH)	1625	1613	1399	151
2008	8	710 Adult Mental Illness	9388	8064	2303	5289
2008	8	711 Child & Adolescent Psychiatry	178	166	98	50
2008	8	712 Forensic Psychiatry	134	74	43	26
2008	8	713 Psychotherapy	6	4	2	2
2008	8	715 Old Age Psychiatry	2514	2338	949	1174
2008	8	800 Clinical Oncology (previously Radiotherapy)	27060	26447	24303	2080
2008	8	810 Radiology	1522	1052	1027	15
2008	8	820 General Pathology	242	242	207	35
2008	8	821 Blood Transfusion	1	1	1
2008	8	822 Chemical Pathology	126	126	126
2008	8	823 Haematology	2694	2588	2277	293
2008	8	824 Histopathology	6	5	4	1
2008	8	830 Immunopathology	33	33	33
2008	8	831 Medical Microbiology & Virology	39	39		39
2008	8	900 Community Medicine	205	178	119	23
2008	8	902 Community Health Services Dental	172	172	172
2008	8	950 Nursing episode	829	568	459	54
2008	8	960 Allied Health Professional Episode	1631	1626	1604	22
2008	9	& Not Known	1070	985	208	72
2008	9	100 General Surgery	142193	128398	81095	46395
2008	9	101 Urology	64754	61097	54089	6845
2008	9	110 Trauma & Orthopaedics	97459	91918	65095	25904
2008	9	120 Ear, Nose & Throat (ENT)	29446	28886	23825	4832
2008	9	130 Ophthalmology	51172	51055	49443	1573
2008	9	140 Oral Surgery	18797	18576	16977	1540
2008	9	141 Restorative Dentistry	478	478	476	2
2008	9	142 Paediatric Dentistry	1187	1183	1178	4
2008	9	143 Orthodontics	122	121	99	22
2008	9	145 Oral & Maxillo Facial Surgery	5232	5189	4623	550
2008	9	150 Neurosurgery	6828	5988	3755	1492
2008	9	160 Plastic Surgery	20084	19729	14441	4784
2008	9	170 Cardiothoracic Surgery	6329	5268	4233	500
2008	9	171 Paediatric Surgery	5546	5161	3337	1648
2008	9	180 Accident & Emergency (A&E)	47985	47715	266	47413
2008	9	190 Anaesthetics	13461	12476	12014	415
2008	9	192 Critical Care Medicine	1585	508	20	454
2008	9	199 Non-UK Provider; specialty function not known, treatment mainly surgical	806	803		2
2008	9	300 General Medicine	218641	158717	39857	117426
2008	9	301 Gastroenterology	49884	39443	30019	9258
2008	9	302 Endocrinology	5643	3923	1451	2442
2008	9	303 Clinical Haematology	31482	30277	27847	2271
2008	9	304 Clinical Physiology	9	8		8
2008	9	305 Clinical Pharmacology	560	371	121	249
2008	9	310 Audiological Medicine	16	16	14	2
2008	9	311 Clinical Genetics	4	4	2	2
2008	9	313 Clinical Immunology & Allergy	898	890	862	27
2008	9	314 Rehabilitation	2548	1555	620	654
2008	9	315 Palliative Medicine	810	639	309	282
2008	9	320 Cardiology	44548	30424	17289	10713
2008	9	321 Paediatric Cardiology	924	747	548	159
2008	9	330 Dermatology	8884	8785	8592	165
2008	9	340 Respiratory Medicine (Thoracic Medicine)	22646	14616	5427	9067
2008	9	350 Infectious Diseases	2606	1812	289	1485
2008	9	352 Tropical Medicine	151	114	70	42
2008	9	360 Genitourinary Medicine	156	108	66	36
2008	9	361 Nephrology	14308	11303	6513	4476
2008	9	370 Medical Oncology	17775	17313	15548	1695
2008	9	371 Nuclear Medicine	49	49	48	1
2008	9	400 Neurology	7463	6457	5344	953
2008	9	401 Clinical Neuro-physiology	24	24	20	4
2008	9	410 Rheumatology	10790	9717	7710	1986
2008	9	420 Paediatrics	109552	103880	9129	45534
2008	9	421 Paediatric Neurology	888	817	702	92
2008	9	430 Geriatric Medicine	55458	30280	2244	26418
2008	9	450 Dental Medicine Specialties	241	240	240
2008	9	460 Medical Ophthalmology	45	44	39	5
2008	9	501 Obstetrics	69775	67943	5449	2876
2008	9	502 Gynaecology	84775	82730	38054	15930
2008	9	560 Midwife episode	22783	22014	178	248
2008	9	600 General Medical Practice	4064	3773	717	1291
2008	9	601 General Dental Practice	27	27	27
2008	9	700 Learning Disability (previously MH)	1688	1616	1369	184
2008	9	710 Adult Mental Illness	10426	8864	2459	5901
2008	9	711 Child & Adolescent Psychiatry	223	202	116	68
2008	9	712 Forensic Psychiatry	188	94	61	27
2008	9	713 Psychotherapy	20	20	20
2008	9	715 Old Age Psychiatry	2679	2473	1045	1217
2008	9	800 Clinical Oncology (previously Radiotherapy)	28619	27987	25732	2167
2008	9	810 Radiology	1701	1217	1193	15
2008	9	820 General Pathology	263	263	227	36
2008	9	821 Blood Transfusion	14	14	14
2008	9	822 Chemical Pathology	156	156	155	1
2008	9	823 Haematology	2930	2826	2485	306
2008	9	824 Histopathology	12	12	11	1
2008	9	830 Immunopathology	30	30	30
2008	9	831 Medical Microbiology & Virology	58	56		55
2008	9	900 Community Medicine	253	173	108	31
2008	9	902 Community Health Services Dental	159	159	159
2008	9	950 Nursing episode	691	429	299	64
2008	9	960 Allied Health Professional Episode	1951	1941	1892	47
2008	10	& Not Known	1030	930	403	94
2008	10	100 General Surgery	150331	135725	86487	48257
2008	10	101 Urology	69849	65963	58643	7141
2008	10	110 Trauma & Orthopaedics	103115	97374	70661	25759
2008	10	120 Ear, Nose & Throat (ENT)	31964	31379	25724	5442
2008	10	130 Ophthalmology	53077	52961	51159	1733
2008	10	140 Oral Surgery	20661	20408	18845	1509
2008	10	141 Restorative Dentistry	622	621	617	4
2008	10	142 Paediatric Dentistry	1482	1482	1476	6
2008	10	143 Orthodontics	150	143	106	33
2008	10	145 Oral & Maxillo Facial Surgery	5509	5464	4952	502
2008	10	150 Neurosurgery	7422	6518	4204	1582
2008	10	160 Plastic Surgery	21702	21356	16077	4768
2008	10	170 Cardiothoracic Surgery	6676	5501	4398	558
2008	10	171 Paediatric Surgery	5692	5320	3478	1616
2008	10	180 Accident & Emergency (A&E)	50862	50640	283	50323
2008	10	190 Anaesthetics	14973	13941	13382	512
2008	10	192 Critical Care Medicine	1614	498	36	419
2008	10	199 Non-UK Provider; specialty function not known, treatment mainly surgical	760	760	1	7
2008	10	300 General Medicine	230138	165962	41886	122620
2008	10	301 Gastroenterology	53642	42364	32407	9806
2008	10	302 Endocrinology	6877	4927	1523	3382
2008	10	303 Clinical Haematology	32991	31688	29245	2270
2008	10	304 Clinical Physiology	7	7		7
2008	10	305 Clinical Pharmacology	1037	719	141	571
2008	10	310 Audiological Medicine	12	12	11	1
2008	10	311 Clinical Genetics	4	4	3	1
2008	10	313 Clinical Immunology & Allergy	999	982	951	28
2008	10	314 Rehabilitation	2608	1573	641	581
2008	10	315 Palliative Medicine	809	637	326	269
2008	10	320 Cardiology	46865	32203	17971	11593
2008	10	321 Paediatric Cardiology	975	792	579	161
2008	10	330 Dermatology	9612	9502	9303	178
2008	10	340 Respiratory Medicine (Thoracic Medicine)	23991	15173	5669	9365
2008	10	350 Infectious Diseases	3031	2134	288	1825
2008	10	352 Tropical Medicine	116	90	63	27
2008	10	360 Genitourinary Medicine	169	124	68	52
2008	10	361 Nephrology	14562	11524	6666	4589
2008	10	370 Medical Oncology	19188	18723	16779	1873
2008	10	371 Nuclear Medicine	78	78	77	1
2008	10	400 Neurology	7796	6751	5549	1028
2008	10	401 Clinical Neuro-physiology	38	38	36	1
2008	10	410 Rheumatology	11185	10182	8112	2028
2008	10	420 Paediatrics	116260	110632	9976	50733
2008	10	421 Paediatric Neurology	861	804	693	94
2008	10	430 Geriatric Medicine	59589	32697	2238	28642
2008	10	450 Dental Medicine Specialties	277	276	276
2008	10	460 Medical Ophthalmology	32	32	30	2
2008	10	501 Obstetrics	69744	67885	5775	3204
2008	10	502 Gynaecology	89188	87025	40105	16273
2008	10	560 Midwife episode	22998	22209	269	244
2008	10	600 General Medical Practice	4483	4125	871	1380
2008	10	601 General Dental Practice	39	39	39
2008	10	700 Learning Disability (previously MH)	1536	1516	1336	133
2008	10	710 Adult Mental Illness	9854	8393	2294	5594
2008	10	711 Child & Adolescent Psychiatry	241	210	142	57
2008	10	712 Forensic Psychiatry	223	116	83	27
2008	10	713 Psychotherapy	21	21	21
2008	10	715 Old Age Psychiatry	2732	2518	1010	1286
2008	10	800 Clinical Oncology (previously Radiotherapy)	30130	29400	27036	2290
2008	10	810 Radiology	1901	1357	1330	19
2008	10	820 General Pathology	257	256	201	55
2008	10	821 Blood Transfusion	22	22	18	2
2008	10	822 Chemical Pathology	141	140	140
2008	10	823 Haematology	3455	3314	2888	398
2008	10	824 Histopathology	4	4	4
2008	10	830 Immunopathology	40	40	39	1
2008	10	831 Medical Microbiology & Virology	44	44		44
2008	10	900 Community Medicine	274	208	137	31
2008	10	902 Community Health Services Dental	137	137	136	1
2008	10	950 Nursing episode	855	548	383	76
2008	10	960 Allied Health Professional Episode	2077	2070	2055	15
2008	11	& Not Known	930	857	438	47
2008	11	100 General Surgery	137845	125096	80604	43572
2008	11	101 Urology	63802	60511	53564	6785
2008	11	110 Trauma & Orthopaedics	93589	88631	65840	21944
2008	11	120 Ear, Nose & Throat (ENT)	29627	29042	23328	5506
2008	11	130 Ophthalmology	48958	48861	47198	1615
2008	11	140 Oral Surgery	18703	18483	17125	1318
2008	11	141 Restorative Dentistry	564	564	562	1
2008	11	142 Paediatric Dentistry	1302	1300	1294	6
2008	11	143 Orthodontics	117	114	83	31
2008	11	145 Oral & Maxillo Facial Surgery	5074	5034	4569	452
2008	11	150 Neurosurgery	6860	6133	4022	1471
2008	11	160 Plastic Surgery	19404	19093	14362	4259
2008	11	170 Cardiothoracic Surgery	6219	5163	4139	461
2008	11	171 Paediatric Surgery	5165	4816	3145	1480
2008	11	180 Accident & Emergency (A&E)	49281	49066	236	48808
2008	11	190 Anaesthetics	14190	13255	12760	430
2008	11	192 Critical Care Medicine	1483	443	15	388
2008	11	199 Non-UK Provider; specialty function not known, treatment mainly surgical	855	851		10
2008	11	300 General Medicine	214840	155294	38598	115247
2008	11	301 Gastroenterology	50029	39800	29981	9677
2008	11	302 Endocrinology	6142	4224	1293	2911
2008	11	303 Clinical Haematology	29116	27897	25713	2017
2008	11	304 Clinical Physiology	83	62		57
2008	11	305 Clinical Pharmacology	594	378	117	261
2008	11	310 Audiological Medicine	4	4	2	1
2008	11	311 Clinical Genetics	4	4	3	1
2008	11	313 Clinical Immunology & Allergy	1130	1114	907	203
2008	11	314 Rehabilitation	2427	1458	576	565
2008	11	315 Palliative Medicine	792	621	317	261
2008	11	320 Cardiology	43960	30546	17044	11157
2008	11	321 Paediatric Cardiology	828	682	517	118
2008	11	330 Dermatology	8830	8752	8574	152
2008	11	340 Respiratory Medicine (Thoracic Medicine)	22734	14761	5189	9413
2008	11	350 Infectious Diseases	2566	1747	301	1409
2008	11	352 Tropical Medicine	119	77	36	41
2008	11	360 Genitourinary Medicine	176	127	73	49
2008	11	361 Nephrology	13050	10334	5703	4346
2008	11	370 Medical Oncology	16599	16189	14442	1683
2008	11	371 Nuclear Medicine	64	64	62	2
2008	11	400 Neurology	6786	5905	4800	934
2008	11	401 Clinical Neuro-physiology	22	22	21	1
2008	11	410 Rheumatology	10534	9646	7691	1928
2008	11	420 Paediatrics	120819	115040	9124	57894
2008	11	421 Paediatric Neurology	747	699	597	83
2008	11	430 Geriatric Medicine	55371	30295	2108	26461
2008	11	450 Dental Medicine Specialties	248	247	247
2008	11	460 Medical Ophthalmology	32	31	27	4
2008	11	501 Obstetrics	66658	64875	5621	2965
2008	11	502 Gynaecology	83645	81639	37241	14912
2008	11	560 Midwife episode	22087	21398	274	216
2008	11	600 General Medical Practice	4226	3809	760	1240
2008	11	601 General Dental Practice	31	31	31
2008	11	700 Learning Disability (previously MH)	1500	1472	1300	126
2008	11	710 Adult Mental Illness	9130	7797	2144	5156
2008	11	711 Child & Adolescent Psychiatry	219	191	116	57
2008	11	712 Forensic Psychiatry	170	88	51	27
2008	11	713 Psychotherapy	14	12	9	3
2008	11	715 Old Age Psychiatry	2545	2314	961	1128
2008	11	800 Clinical Oncology (previously Radiotherapy)	26837	26181	23999	2108
2008	11	810 Radiology	1685	1207	1192	11
2008	11	820 General Pathology	265	265	229	36
2008	11	821 Blood Transfusion	7	7	7
2008	11	822 Chemical Pathology	159	158	155	0
2008	11	823 Haematology	3024	2891	2464	404
2008	11	824 Histopathology	11	9	6	3
2008	11	830 Immunopathology	49	49	49
2008	11	831 Medical Microbiology & Virology	36	35		35
2008	11	900 Community Medicine	260	196	114	49
2008	11	902 Community Health Services Dental	133	133	133
2008	11	950 Nursing episode	873	587	403	84
2008	11	960 Allied Health Professional Episode	2061	2054	2033	20
2008	12	& Not Known	1001	933	445	88
2008	12	100 General Surgery	130793	118263	73273	43667
2008	12	101 Urology	59092	55807	49073	6516
2008	12	110 Trauma & Orthopaedics	91416	85966	59680	24688
2008	12	120 Ear, Nose & Throat (ENT)	26610	26035	20018	5632
2008	12	130 Ophthalmology	45432	45318	43726	1512
2008	12	140 Oral Surgery	15894	15711	14369	1305
2008	12	141 Restorative Dentistry	305	305	305
2008	12	142 Paediatric Dentistry	1039	1039	1036	3
2008	12	143 Orthodontics	105	104	66	38
2008	12	145 Oral & Maxillo Facial Surgery	4434	4383	3900	468
2008	12	150 Neurosurgery	6720	5839	3605	1527
2008	12	160 Plastic Surgery	18433	18122	13269	4356
2008	12	170 Cardiothoracic Surgery	6130	4992	3856	505
2008	12	171 Paediatric Surgery	4724	4399	2807	1390
2008	12	180 Accident & Emergency (A&E)	50785	50535	233	50275
2008	12	190 Anaesthetics	13030	12103	11497	549
2008	12	192 Critical Care Medicine	1523	506	11	437
2008	12	199 Non-UK Provider; specialty function not known, treatment mainly surgical	883	882	15	9
2008	12	300 General Medicine	236756	168850	36527	130800
2008	12	301 Gastroenterology	50262	39485	28299	10981
2008	12	302 Endocrinology	6821	4665	1183	3461
2008	12	303 Clinical Haematology	30631	29408	26961	2263
2008	12	304 Clinical Physiology	107	92		91
2008	12	305 Clinical Pharmacology	717	427	122	303
2008	12	310 Audiological Medicine	11	11	10	1
2008	12	311 Clinical Genetics	5	4	2	2
2008	12	313 Clinical Immunology & Allergy	1002	991	965	21
2008	12	314 Rehabilitation	2778	1648	571	733
2008	12	315 Palliative Medicine	811	656	321	289
2008	12	320 Cardiology	44259	29805	14967	12313
2008	12	321 Paediatric Cardiology	852	679	432	181
2008	12	330 Dermatology	8289	8199	8017	154
2008	12	340 Respiratory Medicine (Thoracic Medicine)	24870	15398	4471	10774
2008	12	350 Infectious Diseases	3365	2352	257	2056
2008	12	352 Tropical Medicine	17	10	0	9
2008	12	360 Genitourinary Medicine	180	119	82	35
2008	12	361 Nephrology	13652	10650	5654	4721
2008	12	370 Medical Oncology	17579	17082	15117	1894
2008	12	371 Nuclear Medicine	63	63	63
2008	12	400 Neurology	6895	5935	4773	978
2008	12	401 Clinical Neuro-physiology	16	16	13	3
2008	12	410 Rheumatology	10734	9628	7428	2160
2008	12	420 Paediatrics	122521	116652	8888	58526
2008	12	421 Paediatric Neurology	703	672	549	97
2008	12	430 Geriatric Medicine	65155	35413	2217	31383
2008	12	450 Dental Medicine Specialties	216	216	216
2008	12	460 Medical Ophthalmology	27	27	24	3
2008	12	501 Obstetrics	66301	64479	5098	3167
2008	12	502 Gynaecology	80600	78608	33631	14871
2008	12	560 Midwife episode	22051	21319	269	247
2008	12	600 General Medical Practice	4809	4353	785	1543
2008	12	601 General Dental Practice	37	37	37
2008	12	700 Learning Disability (previously MH)	1521	1504	1339	115
2008	12	710 Adult Mental Illness	9210	7932	2158	5285
2008	12	711 Child & Adolescent Psychiatry	176	157	83	53
2008	12	712 Forensic Psychiatry	137	73	43	24
2008	12	713 Psychotherapy	7	7	6	1
2008	12	715 Old Age Psychiatry	2642	2409	1001	1200
2008	12	800 Clinical Oncology (previously Radiotherapy)	28063	27383	24926	2369
2008	12	810 Radiology	1682	1197	1175	19
2008	12	820 General Pathology	287	286	233	53
2008	12	821 Blood Transfusion	7	7	4	3
2008	12	822 Chemical Pathology	111	111	111
2008	12	823 Haematology	3044	2914	2502	389
2008	12	824 Histopathology	4	4	2	2
2008	12	830 Immunopathology	51	51	50	1
2008	12	831 Medical Microbiology & Virology	32	30	0	29
2008	12	900 Community Medicine	260	186	106	47
2008	12	902 Community Health Services Dental	122	121	120	1
2008	12	903 Public Health Medicine	1	1
2008	12	950 Nursing episode	967	653	406	117
2008	12	960 Allied Health Professional Episode	1600	1589	1573	15
2009	1	& Not Known	434	422	159	54
2009	1	100 General Surgery	136290	124054	78967	43727
2009	1	101 Urology	63268	60097	53087	6763
2009	1	110 Trauma & Orthopaedics	92167	86979	61866	23356
2009	1	120 Ear, Nose & Throat (ENT)	28873	28326	21936	5947
2009	1	130 Ophthalmology	49681	49569	47947	1519
2009	1	140 Oral Surgery	18608	18416	17088	1280
2009	1	141 Restorative Dentistry	375	374	371	3
2009	1	142 Paediatric Dentistry	1311	1309	1306	3
2009	1	143 Orthodontics	92	90	68	20
2009	1	145 Oral & Maxillo Facial Surgery	4938	4899	4401	485
2009	1	150 Neurosurgery	6338	5410	3403	1306
2009	1	160 Plastic Surgery	18829	18529	13987	4138
2009	1	170 Cardiothoracic Surgery	5854	4743	3696	445
2009	1	171 Paediatric Surgery	5230	4884	3141	1556
2009	1	180 Accident & Emergency (A&E)	48997	48722	280	48427
2009	1	190 Anaesthetics	14318	13377	12886	410
2009	1	192 Critical Care Medicine	1478	482	16	405
2009	1	199 Non-UK Provider; specialty function not known, treatment mainly surgical	829	826	1	10
2009	1	300 General Medicine	230437	164032	38912	123633
2009	1	301 Gastroenterology	53647	42281	31031	11059
2009	1	302 Endocrinology	7446	5200	1518	3665
2009	1	303 Clinical Haematology	30916	29623	27303	2182
2009	1	304 Clinical Physiology	7	7		7
2009	1	305 Clinical Pharmacology	652	422	123	298
2009	1	310 Audiological Medicine	8	8	8
2009	1	311 Clinical Genetics	7	6	5	1
2009	1	313 Clinical Immunology & Allergy	1189	1182	1056	123
2009	1	314 Rehabilitation	2701	1498	577	596
2009	1	315 Palliative Medicine	822	620	313	264
2009	1	320 Cardiology	45827	31678	17126	12227
2009	1	321 Paediatric Cardiology	897	736	578	117
2009	1	330 Dermatology	9380	9282	9080	184
2009	1	340 Respiratory Medicine (Thoracic Medicine)	24476	15470	5053	10271
2009	1	350 Infectious Diseases	2869	1936	297	1604
2009	1	352 Tropical Medicine	51	25	5	20
2009	1	360 Genitourinary Medicine	188	132	88	41
2009	1	361 Nephrology	13504	10680	5468	4919
2009	1	370 Medical Oncology	17442	17021	15142	1827
2009	1	371 Nuclear Medicine	88	88	87	1
2009	1	400 Neurology	6880	5980	4928	886
2009	1	401 Clinical Neuro-physiology	29	29	26	3
2009	1	410 Rheumatology	11090	10093	7867	2205
2009	1	420 Paediatrics	110798	105128	9698	47673
2009	1	421 Paediatric Neurology	776	722	604	98
2009	1	430 Geriatric Medicine	63187	34269	2159	30442
2009	1	450 Dental Medicine Specialties	189	189	188	1
2009	1	460 Medical Ophthalmology	39	39	33	6
2009	1	501 Obstetrics	66287	64446	5437	3159
2009	1	502 Gynaecology	84648	82640	36798	15037
2009	1	560 Midwife episode	21786	21088	196	218
2009	1	600 General Medical Practice	4603	4080	806	1349
2009	1	601 General Dental Practice	35	35	35
2009	1	700 Learning Disability (previously MH)	1497	1464	1292	126
2009	1	710 Adult Mental Illness	9177	7930	2165	5265
2009	1	711 Child & Adolescent Psychiatry	160	143	57	73
2009	1	712 Forensic Psychiatry	167	100	70	26
2009	1	713 Psychotherapy	5	5	5
2009	1	715 Old Age Psychiatry	2388	2212	869	1140
2009	1	800 Clinical Oncology (previously Radiotherapy)	27775	27145	24958	2123
2009	1	810 Radiology	1883	1424	1397	19
2009	1	820 General Pathology	343	343	284	59
2009	1	821 Blood Transfusion	6	5	5
2009	1	822 Chemical Pathology	169	169	166	2
2009	1	823 Haematology	3017	2901	2450	444
2009	1	824 Histopathology	16	15	14	1
2009	1	830 Immunopathology	56	56	56
2009	1	831 Medical Microbiology & Virology	70	42	0	37
2009	1	900 Community Medicine	256	179	112	43
2009	1	902 Community Health Services Dental	155	155	153	2
2009	1	950 Nursing episode	1137	820	603	115
2009	1	960 Allied Health Professional Episode	2022	2018	2005	10
2009	2	& Not Known	429	414	152	46
2009	2	100 General Surgery	130542	118398	75584	41559
2009	2	101 Urology	60996	57894	51320	6301
2009	2	110 Trauma & Orthopaedics	91002	85988	60920	23312
2009	2	120 Ear, Nose & Throat (ENT)	28376	27797	21760	5368
2009	2	130 Ophthalmology	46462	46370	44826	1410
2009	2	140 Oral Surgery	17395	17190	15873	1214
2009	2	141 Restorative Dentistry	450	449	446	3
2009	2	142 Paediatric Dentistry	1199	1198	1100	7
2009	2	143 Orthodontics	109	107	70	35
2009	2	145 Oral & Maxillo Facial Surgery	5191	5156	4699	445
2009	2	150 Neurosurgery	6183	5360	3480	1236
2009	2	160 Plastic Surgery	18466	18193	13693	3947
2009	2	170 Cardiothoracic Surgery	5864	4798	3775	462
2009	2	171 Paediatric Surgery	5020	4720	2847	1388
2009	2	180 Accident & Emergency (A&E)	48446	48168	248	46907
2009	2	190 Anaesthetics	12961	12096	11621	387
2009	2	192 Critical Care Medicine	1321	382	9	311
2009	2	199 Non-UK Provider; specialty function not known, treatment mainly surgical	712	708	6	7
2009	2	300 General Medicine	207254	148862	36494	110963
2009	2	301 Gastroenterology	48974	38691	29347	9076
2009	2	302 Endocrinology	6811	4732	1280	3364
2009	2	303 Clinical Haematology	28913	27783	25612	2023
2009	2	305 Clinical Pharmacology	560	391	98	290
2009	2	310 Audiological Medicine	8	8	8
2009	2	311 Clinical Genetics	3	3	1	2
2009	2	313 Clinical Immunology & Allergy	1232	1217	1064	152
2009	2	314 Rehabilitation	2449	1307	611	379
2009	2	315 Palliative Medicine	731	582	299	250
2009	2	320 Cardiology	42739	28998	15963	10815
2009	2	321 Paediatric Cardiology	952	808	475	234
2009	2	330 Dermatology	8397	8308	8088	202
2009	2	340 Respiratory Medicine (Thoracic Medicine)	21922	13894	4748	9018
2009	2	350 Infectious Diseases	2418	1560	256	1265
2009	2	352 Tropical Medicine	51	27	7	20
2009	2	360 Genitourinary Medicine	193	144	102	41
2009	2	361 Nephrology	12711	9916	5287	4215
2009	2	370 Medical Oncology	15697	15309	13650	1626
2009	2	371 Nuclear Medicine	69	69	68	1
2009	2	400 Neurology	6822	5864	4754	957
2009	2	401 Clinical Neuro-physiology	32	32	30	2
2009	2	410 Rheumatology	10383	9405	7183	2050
2009	2	420 Paediatrics	106347	100847	8847	47783
2009	2	421 Paediatric Neurology	681	638	516	86
2009	2	430 Geriatric Medicine	54765	29266	1837	25778
2009	2	450 Dental Medicine Specialties	226	225	224	1
2009	2	460 Medical Ophthalmology	29	29	24	5
2009	2	501 Obstetrics	61346	59660	5473	2972
2009	2	502 Gynaecology	80280	78405	35752	14669
2009	2	560 Midwife episode	20260	19592	156	231
2009	2	600 General Medical Practice	4018	3630	741	1055
2009	2	601 General Dental Practice	28	28	28
2009	2	700 Learning Disability (previously MH)	1401	1381	1202	119
2009	2	710 Adult Mental Illness	8623	7295	1987	4829
2009	2	711 Child & Adolescent Psychiatry	166	156	80	61
2009	2	712 Forensic Psychiatry	201	93	67	21
2009	2	713 Psychotherapy	4	4	4
2009	2	715 Old Age Psychiatry	2203	2021	780	1057
2009	2	800 Clinical Oncology (previously Radiotherapy)	25355	24739	22677	2005
2009	2	810 Radiology	1676	1216	1109	15
2009	2	820 General Pathology	282	282	231	51
2009	2	821 Blood Transfusion	12	12	8	3
2009	2	822 Chemical Pathology	135	135	133	2
2009	2	823 Haematology	2683	2562	2165	391
2009	2	824 Histopathology	9	7	4	2
2009	2	830 Immunopathology	61	61	61
2009	2	831 Medical Microbiology & Virology	30	28		28
2009	2	900 Community Medicine	194	142	89	24
2009	2	902 Community Health Services Dental	123	123	123
2009	2	950 Nursing episode	1049	737	515	143
2009	2	960 Allied Health Professional Episode	2008	2003	1993	9
2009	3	& Not Known	482	467	182	67
2009	3	100 General Surgery	149336	135463	86099	48364
2009	3	101 Urology	69108	65614	58185	7248
2009	3	110 Trauma & Orthopaedics	101658	96454	71427	24611
2009	3	120 Ear, Nose & Throat (ENT)	32119	31487	24929	6301
2009	3	130 Ophthalmology	53898	53780	52136	1610
2009	3	140 Oral Surgery	19600	19376	17801	1514
2009	3	141 Restorative Dentistry	539	539	533	6
2009	3	142 Paediatric Dentistry	1262	1261	1256	5
2009	3	143 Orthodontics	139	138	86	49
2009	3	145 Oral & Maxillo Facial Surgery	6117	6075	5543	517
2009	3	150 Neurosurgery	6961	6141	3951	1542
2009	3	160 Plastic Surgery	20971	20673	15452	4774
2009	3	170 Cardiothoracic Surgery	6606	5403	4328	457
2009	3	171 Paediatric Surgery	5898	5498	3493	1795
2009	3	180 Accident & Emergency (A&E)	57682	57436	303	57105
2009	3	190 Anaesthetics	15411	14488	14032	404
2009	3	192 Critical Care Medicine	1535	457	22	411
2009	3	199 Non-UK Provider; specialty function not known, treatment mainly surgical	692	691		10
2009	3	300 General Medicine	231815	166368	41470	123395
2009	3	301 Gastroenterology	55908	44110	33719	10220
2009	3	302 Endocrinology	7468	5166	1368	3774
2009	3	303 Clinical Haematology	32565	31225	28612	2465
2009	3	304 Clinical Physiology	73	66		66
2009	3	305 Clinical Pharmacology	541	416	133	282
2009	3	310 Audiological Medicine	7	7	7
2009	3	311 Clinical Genetics	2	2		2
2009	3	313 Clinical Immunology & Allergy	1165	1161	1147	13
2009	3	314 Rehabilitation	3037	1811	671	834
2009	3	315 Palliative Medicine	853	695	356	296
2009	3	320 Cardiology	47929	33060	18258	12231
2009	3	321 Paediatric Cardiology	1053	886	595	237
2009	3	330 Dermatology	9895	9789	9555	216
2009	3	340 Respiratory Medicine (Thoracic Medicine)	25340	16628	5869	10589
2009	3	350 Infectious Diseases	3087	2258	336	1890
2009	3	352 Tropical Medicine	110	73	34	39
2009	3	360 Genitourinary Medicine	197	151	90	53
2009	3	361 Nephrology	13787	10737	6002	4470
2009	3	370 Medical Oncology	18042	17601	15755	1807
2009	3	371 Nuclear Medicine	78	78	78
2009	3	400 Neurology	7815	6772	5528	1085
2009	3	401 Clinical Neuro-physiology	31	31	30	1
2009	3	410 Rheumatology	11721	10777	8622	2131
2009	3	420 Paediatrics	122487	116467	9995	58001
2009	3	421 Paediatric Neurology	848	801	669	112
2009	3	430 Geriatric Medicine	62206	33412	2086	29506
2009	3	450 Dental Medicine Specialties	265	265	265
2009	3	460 Medical Ophthalmology	50	50	41	9
2009	3	501 Obstetrics	69272	67445	6086	3785
2009	3	502 Gynaecology	89313	87190	40191	16713
2009	3	560 Midwife episode	22777	22083	267	261
2009	3	600 General Medical Practice	4635	4165	852	1321
2009	3	601 General Dental Practice	31	31	31
2009	3	700 Learning Disability (previously MH)	1532	1517	1271	120
2009	3	710 Adult Mental Illness	9493	8108	2251	5317
2009	3	711 Child & Adolescent Psychiatry	217	191	98	72
2009	3	712 Forensic Psychiatry	138	72	51	16
2009	3	713 Psychotherapy	16	15	14	1
2009	3	715 Old Age Psychiatry	2479	2293	899	1198
2009	3	800 Clinical Oncology (previously Radiotherapy)	28303	27567	25265	2244
2009	3	810 Radiology	1865	1394	1367	19
2009	3	820 General Pathology	295	295	240	55
2009	3	821 Blood Transfusion	10	10	7	3
2009	3	822 Chemical Pathology	176	176	172	4
2009	3	823 Haematology	2747	2647	2291	344
2009	3	824 Histopathology	7	6	5	1
2009	3	830 Immunopathology	71	71	71
2009	3	831 Medical Microbiology & Virology	62	62		61
2009	3	900 Community Medicine	241	178	122	34
2009	3	902 Community Health Services Dental	95	95	95
2009	3	950 Nursing episode	1119	785	484	224
2009	3	960 Allied Health Professional Episode	2484	2483	2431	52
2009	4	& Not Known	169	165	94	65
2009	4	100 General Surgery	138593	125036	77805	46378
2009	4	101 Urology	63413	59901	52679	7073
2009	4	110 Trauma & Orthopaedics	92438	87221	60475	26272
2009	4	120 Ear, Nose & Throat (ENT)	29325	28718	22278	6228
2009	4	130 Ophthalmology	47888	47785	46236	1526
2009	4	140 Oral Surgery	18097	17866	16326	1501
2009	4	141 Restorative Dentistry	566	566	565	1
2009	4	142 Paediatric Dentistry	1143	1142	1141	1
2009	4	143 Orthodontics	182	170	114	56
2009	4	145 Oral & Maxillo Facial Surgery	5649	5602	5040	554
2009	4	150 Neurosurgery	6914	5938	3622	1677
2009	4	160 Plastic Surgery	19912	19583	14037	5071
2009	4	170 Cardiothoracic Surgery	5976	4850	3776	493
2009	4	171 Paediatric Surgery	5277	4906	3216	1495
2009	4	180 Accident & Emergency (A&E)	54308	54045	266	53756
2009	4	190 Anaesthetics	13117	12216	11813	350
2009	4	192 Critical Care Medicine	1539	443	31	385
2009	4	199 Non-UK Provider; specialty function not known, treatment mainly surgical	8	8	8
2009	4	300 General Medicine	223896	159097	38977	118566
2009	4	301 Gastroenterology	54313	43304	31337	11825
2009	4	302 Endocrinology	6884	4707	1487	3201
2009	4	303 Clinical Haematology	32042	30782	28431	2265
2009	4	304 Clinical Physiology	20	17		17
2009	4	305 Clinical Pharmacology	544	354	118	235
2009	4	310 Audiological Medicine	14	14	13	1
2009	4	311 Clinical Genetics	6	6	5	1
2009	4	313 Clinical Immunology & Allergy	1074	1067	945	121
2009	4	314 Rehabilitation	2688	1469	627	460
2009	4	315 Palliative Medicine	834	677	307	322
2009	4	320 Cardiology	43883	29664	16239	11028
2009	4	321 Paediatric Cardiology	894	704	530	126
2009	4	330 Dermatology	8601	8495	8276	197
2009	4	340 Respiratory Medicine (Thoracic Medicine)	23990	14994	5237	9597
2009	4	350 Infectious Diseases	2613	1746	314	1394
2009	4	352 Tropical Medicine	48	17	0	17
2009	4	360 Genitourinary Medicine	178	127	74	48
2009	4	361 Nephrology	13042	10093	5753	4043
2009	4	370 Medical Oncology	17706	17271	15395	1839
2009	4	371 Nuclear Medicine	91	91	89	2
2009	4	400 Neurology	7783	6785	5549	1073
2009	4	401 Clinical Neuro-physiology	28	28	25	3
2009	4	410 Rheumatology	11240	10210	8042	2149
2009	4	420 Paediatrics	111817	105834	9835	47611
2009	4	421 Paediatric Neurology	893	834	705	106
2009	4	430 Geriatric Medicine	59733	31950	2025	27975
2009	4	450 Dental Medicine Specialties	213	213	212	1
2009	4	460 Medical Ophthalmology	29	29	22	5
2009	4	501 Obstetrics	66608	64720	5205	3311
2009	4	502 Gynaecology	85781	83698	36380	16171
2009	4	560 Midwife episode	23525	22834	366	215
2009	4	600 General Medical Practice	4684	4261	782	1318
2009	4	601 General Dental Practice	17	17	17
2009	4	700 Learning Disability (previously MH)	1657	1604	1353	115
2009	4	710 Adult Mental Illness	9398	7902	2236	5224
2009	4	711 Child & Adolescent Psychiatry	182	166	87	65
2009	4	712 Forensic Psychiatry	154	78	53	19
2009	4	713 Psychotherapy	12	12	11	1
2009	4	715 Old Age Psychiatry	2410	2231	843	1168
2009	4	800 Clinical Oncology (previously Radiotherapy)	27784	27101	24784	2260
2009	4	810 Radiology	1797	1299	1261	20
2009	4	820 General Pathology	314	313	270	43
2009	4	821 Blood Transfusion	8	8	4	4
2009	4	822 Chemical Pathology	179	179	179
2009	4	823 Haematology	2744	2640	2246	388
2009	4	824 Histopathology	9	9	9
2009	4	830 Immunopathology	42	42	42
2009	4	831 Medical Microbiology & Virology	28	28		27
2009	4	900 Community Medicine	217	156	98	31
2009	4	902 Community Health Services Dental	138	138	136
2009	4	950 Nursing episode	1370	999	643	236
2009	4	960 Allied Health Professional Episode	1280	1278	1257	16
2009	5	& Not Known	143	139	91	37
2009	5	100 General Surgery	138652	125051	76508	47683
2009	5	101 Urology	61689	58069	50831	7088
2009	5	110 Trauma & Orthopaedics	94270	89029	61980	26577
2009	5	120 Ear, Nose & Throat (ENT)	28894	28251	22072	5914
2009	5	130 Ophthalmology	44441	44336	42824	1483
2009	5	140 Oral Surgery	17798	17591	16027	1519
2009	5	141 Restorative Dentistry	418	418	418
2009	5	142 Paediatric Dentistry	1171	1170	1167	2
2009	5	143 Orthodontics	154	151	102	49
2009	5	145 Oral & Maxillo Facial Surgery	5576	5526	4935	577
2009	5	150 Neurosurgery	6849	5920	3678	1601
2009	5	160 Plastic Surgery	19771	19419	13887	5027
2009	5	170 Cardiothoracic Surgery	6268	5070	3917	534
2009	5	171 Paediatric Surgery	5199	4818	2988	1632
2009	5	180 Accident & Emergency (A&E)	55632	55369	269	55074
2009	5	190 Anaesthetics	13600	12605	12168	385
2009	5	192 Critical Care Medicine	1689	534	33	460
2009	5	199 Non-UK Provider; specialty function not known, treatment mainly surgical	2	2	2
2009	5	300 General Medicine	219338	155424	37503	116417
2009	5	301 Gastroenterology	53980	42417	30577	11690
2009	5	302 Endocrinology	6463	4268	1290	2951
2009	5	303 Clinical Haematology	31344	30079	27626	2381
2009	5	305 Clinical Pharmacology	621	402	107	292
2009	5	310 Audiological Medicine	12	12	12
2009	5	311 Clinical Genetics	13	13	9	4
2009	5	313 Clinical Immunology & Allergy	923	916	786	129
2009	5	314 Rehabilitation	2717	1714	634	664
2009	5	315 Palliative Medicine	883	678	335	297
2009	5	320 Cardiology	44012	29967	16047	11505
2009	5	321 Paediatric Cardiology	844	697	492	159
2009	5	330 Dermatology	8495	8378	8129	230
2009	5	340 Respiratory Medicine (Thoracic Medicine)	23965	15337	5348	9849
2009	5	350 Infectious Diseases	3294	2251	323	1886
2009	5	352 Tropical Medicine	102	55	4	51
2009	5	360 Genitourinary Medicine	166	123	70	51
2009	5	361 Nephrology	13254	9898	5730	3871
2009	5	370 Medical Oncology	16594	16182	14309	1822
2009	5	371 Nuclear Medicine	85	85	84	1
2009	5	400 Neurology	7654	6608	5375	1068
2009	5	401 Clinical Neuro-physiology	25	24	22	1
2009	5	410 Rheumatology	10668	9696	7550	2116
2009	5	420 Paediatrics	110407	104348	9425	45603
2009	5	421 Paediatric Neurology	889	829	696	101
2009	5	430 Geriatric Medicine	58083	31002	1929	27179
2009	5	450 Dental Medicine Specialties	239	239	239
2009	5	460 Medical Ophthalmology	34	34	26	8
2009	5	501 Obstetrics	67427	65450	5040	3420
2009	5	502 Gynaecology	86460	84376	35598	16364
2009	5	560 Midwife episode	23836	23173	396	224
2009	5	600 General Medical Practice	4005	3850	726	1251
2009	5	601 General Dental Practice	13	13	13
2009	5	700 Learning Disability (previously MH)	1714	1698	1507	141
2009	5	710 Adult Mental Illness	9263	7851	2211	5224
2009	5	711 Child & Adolescent Psychiatry	163	152	85	52
2009	5	712 Forensic Psychiatry	148	81	62	17
2009	5	713 Psychotherapy	23	21	19	1
2009	5	715 Old Age Psychiatry	2296	2123	820	1107
2009	5	800 Clinical Oncology (previously Radiotherapy)	26216	25509	23227	2224
2009	5	810 Radiology	1734	1223	1196	16
2009	5	820 General Pathology	290	289	237	52
2009	5	821 Blood Transfusion	5	5	4	1
2009	5	822 Chemical Pathology	150	149	148	1
2009	5	823 Haematology	2850	2725	2315	401
2009	5	824 Histopathology	4	4	4
2009	5	830 Immunopathology	49	49	48	1
2009	5	831 Medical Microbiology & Virology	28	28		28
2009	5	900 Community Medicine	238	184	123	36
2009	5	902 Community Health Services Dental	126	125	124	0
2009	5	950 Nursing episode	1349	998	614	266
2009	5	960 Allied Health Professional Episode	1313	1313	1280	24
2009	6	& Not Known	145	140	79	45
2009	6	100 General Surgery	147960	133955	85172	47852
2009	6	101 Urology	67229	63441	56002	7278
2009	6	110 Trauma & Orthopaedics	100115	94693	67137	27121
2009	6	120 Ear, Nose & Throat (ENT)	30993	30333	24514	5583
2009	6	130 Ophthalmology	53821	53696	52187	1469
2009	6	140 Oral Surgery	19477	19247	17733	1475
2009	6	141 Restorative Dentistry	577	577	575	1
2009	6	142 Paediatric Dentistry	1240	1237	1233	4
2009	6	143 Orthodontics	152	148	102	46
2009	6	145 Oral & Maxillo Facial Surgery	5967	5915	5342	564
2009	6	150 Neurosurgery	7371	6495	4102	1700
2009	6	160 Plastic Surgery	21732	21437	15655	5266
2009	6	170 Cardiothoracic Surgery	6593	5337	4287	494
2009	6	171 Paediatric Surgery	5561	5169	3365	1589
2009	6	180 Accident & Emergency (A&E)	54292	54007	299	53693
2009	6	190 Anaesthetics	15726	14764	14339	370
2009	6	192 Critical Care Medicine	1700	515	33	439
2009	6	300 General Medicine	232402	164000	41951	120460
2009	6	301 Gastroenterology	58153	46236	34441	11640
2009	6	302 Endocrinology	7238	4858	1508	3323
2009	6	303 Clinical Haematology	33053	31885	29357	2436
2009	6	304 Clinical Physiology	75	64		62
2009	6	305 Clinical Pharmacology	566	325	116	208
2009	6	310 Audiological Medicine	20	20	20
2009	6	311 Clinical Genetics	6	6	4	2
2009	6	313 Clinical Immunology & Allergy	845	834	813	17
2009	6	314 Rehabilitation	2792	1674	795	501
2009	6	315 Palliative Medicine	894	738	378	314
2009	6	320 Cardiology	46957	31915	18040	11387
2009	6	321 Paediatric Cardiology	926	742	572	118
2009	6	330 Dermatology	10156	10029	9773	227
2009	6	340 Respiratory Medicine (Thoracic Medicine)	24305	14927	5647	9108
2009	6	350 Infectious Diseases	3317	2082	423	1625
2009	6	352 Tropical Medicine	65	36	1	35
2009	6	360 Genitourinary Medicine	185	135	87	44
2009	6	361 Nephrology	14108	10609	6294	4012
2009	6	370 Medical Oncology	17806	17317	15368	1895
2009	6	371 Nuclear Medicine	85	85	82	3
2009	6	400 Neurology	8024	6957	5699	1103
2009	6	401 Clinical Neuro-physiology	41	39	36	2
2009	6	410 Rheumatology	11718	10610	8543	2033
2009	6	420 Paediatrics	106988	101209	9750	43215
2009	6	421 Paediatric Neurology	931	877	751	112
2009	6	430 Geriatric Medicine	60159	31508	2125	27293
2009	6	450 Dental Medicine Specialties	201	201	199	1
2009	6	460 Medical Ophthalmology	44	44	42	2
2009	6	501 Obstetrics	68156	66031	5786	3777
2009	6	502 Gynaecology	89347	87244	39593	15902
2009	6	560 Midwife episode	23743	23051	302	240
2009	6	600 General Medical Practice	4285	4118	816	1391
2009	6	601 General Dental Practice	42	42	42
2009	6	700 Learning Disability (previously MH)	1691	1667	1494	148
2009	6	710 Adult Mental Illness	10544	8864	2485	5911
2009	6	711 Child & Adolescent Psychiatry	222	208	107	84
2009	6	712 Forensic Psychiatry	201	87	48	32
2009	6	713 Psychotherapy	12	10	9	0
2009	6	715 Old Age Psychiatry	2610	2393	943	1254
2009	6	800 Clinical Oncology (previously Radiotherapy)	28644	27930	25514	2354
2009	6	810 Radiology	1923	1407	1378	16
2009	6	820 General Pathology	306	305	269	36
2009	6	821 Blood Transfusion	6	6	6
2009	6	822 Chemical Pathology	175	175	175
2009	6	823 Haematology	2893	2747	2380	357
2009	6	824 Histopathology	3	2	2	0
2009	6	830 Immunopathology	49	49	48	1
2009	6	831 Medical Microbiology & Virology	17	15		15
2009	6	900 Community Medicine	258	200	123	54
2009	6	902 Community Health Services Dental	147	146	145	1
2009	6	950 Nursing episode	1314	953	509	301
2009	6	960 Allied Health Professional Episode	1420	1420	1383	35
2009	7	& Not Known	144	134	92	36
2009	7	100 General Surgery	151143	136517	86128	49397
2009	7	101 Urology	70130	66146	58132	7815
2009	7	110 Trauma & Orthopaedics	100916	95504	67918	27092
2009	7	120 Ear, Nose & Throat (ENT)	31003	30334	24729	5404
2009	7	130 Ophthalmology	53006	52879	51337	1495
2009	7	140 Oral Surgery	20397	20171	18634	1491
2009	7	141 Restorative Dentistry	632	631	627	4
2009	7	142 Paediatric Dentistry	1267	1266	1260	6
2009	7	143 Orthodontics	153	150	99	51
2009	7	145 Oral & Maxillo Facial Surgery	6527	6470	5914	538
2009	7	150 Neurosurgery	7482	6502	4015	1787
2009	7	160 Plastic Surgery	22232	21874	16008	5334
2009	7	170 Cardiothoracic Surgery	6925	5687	4501	602
2009	7	171 Paediatric Surgery	5436	5088	3397	1486
2009	7	180 Accident & Emergency (A&E)	54713	54445	266	54147
2009	7	190 Anaesthetics	15612	14569	14123	393
2009	7	192 Critical Care Medicine	1665	519	36	442
2009	7	300 General Medicine	232521	163976	42605	119653
2009	7	301 Gastroenterology	60116	48049	36592	11292
2009	7	302 Endocrinology	7082	4653	1577	3052
2009	7	303 Clinical Haematology	35178	33812	31107	2605
2009	7	304 Clinical Physiology	7	6		5
2009	7	305 Clinical Pharmacology	690	453	129	322
2009	7	310 Audiological Medicine	17	17	16	1
2009	7	311 Clinical Genetics	7	7	4	3
2009	7	313 Clinical Immunology & Allergy	950	940	843	94
2009	7	314 Rehabilitation	2841	1657	736	524
2009	7	315 Palliative Medicine	901	738	375	322
2009	7	320 Cardiology	47731	32368	18670	11151
2009	7	321 Paediatric Cardiology	1080	893	654	201
2009	7	330 Dermatology	9763	9666	9428	224
2009	7	340 Respiratory Medicine (Thoracic Medicine)	24349	15138	5844	9138
2009	7	350 Infectious Diseases	3514	2257	377	1851
2009	7	352 Tropical Medicine	65	34	1	33
2009	7	360 Genitourinary Medicine	151	112	76	34
2009	7	361 Nephrology	14999	11793	7285	4184
2009	7	370 Medical Oncology	18823	18269	16266	1970
2009	7	371 Nuclear Medicine	90	90	88	2
2009	7	400 Neurology	8462	7338	5990	1168
2009	7	401 Clinical Neuro-physiology	38	38	37	1
2009	7	410 Rheumatology	12029	10897	8763	2104
2009	7	420 Paediatrics	110839	104951	10455	43384
2009	7	421 Paediatric Neurology	953	883	757	113
2009	7	430 Geriatric Medicine	60668	31936	2171	27617
2009	7	450 Dental Medicine Specialties	225	224	224	0
2009	7	460 Medical Ophthalmology	38	38	31	7
2009	7	501 Obstetrics	70493	68477	5701	3760
2009	7	502 Gynaecology	91878	89602	39606	16892
2009	7	560 Midwife episode	25191	24493	408	261
2009	7	600 General Medical Practice	4380	4241	853	1470
2009	7	601 General Dental Practice	33	33	33
2009	7	700 Learning Disability (previously MH)	1702	1653	1488	139
2009	7	710 Adult Mental Illness	10277	8620	2415	5734
2009	7	711 Child & Adolescent Psychiatry	231	215	137	63
2009	7	712 Forensic Psychiatry	162	93	57	28
2009	7	713 Psychotherapy	13	9	6	2
2009	7	715 Old Age Psychiatry	2638	2413	937	1283
2009	7	800 Clinical Oncology (previously Radiotherapy)	29881	29088	26598	2419
2009	7	810 Radiology	2147	1608	1565	23
2009	7	820 General Pathology	327	327	264	63
2009	7	821 Blood Transfusion	7	7	5	1
2009	7	822 Chemical Pathology	192	192	192
2009	7	823 Haematology	3003	2873	2495	373
[truncated: 5,814 more rows]

## Sheet: Outpatients - Table 1
Count of GP referred appointments and GP referred attendances, where it was the first appointment, from April 2007 to December 2015 (provisional)
London School of Hygiene and Tropical Medicine
NIC-04929-V2W0L
This tabulation has been produced according to the specification agreed on 22/02/2016
Please refer to the footnotes when interpreting the data
Copyright © 2016, Health and Social Care Information Centre. All Rights Reserved.
		First Appointments
Year	Month	GP Referred Appointments	GP Referred Attendances
2007	4	767923	655829
2007	5	867114	742097
2007	6	861377	736194
2007	7	901372	767088
2007	8	866405	733079
2007	9	862751	730148
2007	10	977680	833340
2007	11	944577	813630
2007	12	754956	640472
2008	1	948396	814884
2008	2	875685	762222
2008	3	824805	712838
2008	4	1000021	861883
2008	5	916170	783911
2008	6	984969	843068
2008	7	1051037	896388
2008	8	876080	740576
2008	9	1047003	888579
2008	10	1082626	920700
2008	11	984971	840320
2008	12	958270	801286
2009	1	987290	837120
2009	2	921525	765755
2009	3	1076646	919449
2009	4	1040401	867808
2009	5	995834	829187
2009	6	1180080	981029
2009	7	1162503	959139
2009	8	1010385	830197
2009	9	1179565	967673
2009	10	1151754	950974
2009	11	1150731	957158
2009	12	1061349	857529
2010	1	1040194	825635
2010	2	1044969	869009
2010	3	1213999	1012091
2010	4	1084130	886095
2010	5	1104342	907624
2010	6	1248256	1020329
2010	7	1203617	983774
2010	8	1122809	908910
2010	9	1234855	999482
2010	10	1151375	938112
2010	11	1247327	1017118
2010	12	1033114	794167
2011	1	1091676	889005
2011	2	1050648	867687
2011	3	1229217	1015111
2011	4	999760	812208
2011	5	1155451	936407
2011	6	1245357	1006714
2011	7	1140798	919013
2011	8	1180468	943966
2011	9	1221785	977492
2011	10	1179105	950199
2011	11	1260960	1023234
2011	12	1042870	833731
2012	1	1182698	960707
2012	2	1141892	928600
2012	3	1197779	977875
2012	4	1084460	882843
2012	5	1321308	1081106
2012	6	1073651	866247
2012	7	1260403	1017704
2012	8	1190800	958038
2012	9	1170530	940044
2012	10	1370366	1108930
2012	11	1294374	1051691
2012	12	1051494	836511
2013	1	1282649	1022956
2013	2	1150897	935498
2013	3	1148570	926022
2013	4	1273897	1025065
2013	5	1287984	1036615
2013	6	1244109	997771
2013	7	1402579	1119845
2013	8	1191995	940597
2013	9	1308866	1032468
2013	10	1417850	1128744
2013	11	1323129	1066881
2013	12	1176903	933029
2014	1	1361200	1099403
2014	2	1224362	995590
2014	3	1301865	1056462
2014	4	1297035	1043732
2014	5	1311285	1054540
2014	6	1399194	1121597
2014	7	1483196	1179323
2014	8	1231186	970275
2014	9	1478765	1165610
2014	10	1523040	1202312
2014	11	1404077	1118828
2014	12	1354694	1060156
2015	1	1401683	1112636
2015	2	1328632	1061340
2015	3	1481482	1182884
2015	4	1405991	1121769
2015	5	1386670	1110313
2015	6	1614573	1286193
2015	7	1591654	1260155
2015	8	1344325	1058079
2015	9	1560666	1225627
2015	10	1540911	1221820
2015	11	1524639	1218799
2015	12	1408288	1098729

## Sheet: Outpatients - Table 2
Count of total appointments, GP referred appointments, total attendances, total first attendances and GP referred attendances, where it was the first appointment, by main consultant speciality from April 2007 to December 2015 (provisional)
London School of Hygiene and Tropical Medicine
NIC-04929-V2W0L
This tabulation has been produced according to the specification agreed on 22/02/2016
Please refer to the footnotes when interpreting the data
Copyright © 2016, Health and Social Care Information Centre. All Rights Reserved.
			First Appointments
Year	Month	Main Speciality	Total appointments by main specialty	GP referred appointments by main specialty	Total attendances by main specialty	Total first attendances by main specialty	GP referred attendances by main specialty										GP ref OP attendance by mainsef
2007	4	& Not Known	12781	5206	11226	11226	4654
2007	4	100 General Surgery	116087	88596	99852	99852	76421
2007	4	101 Urology	44614	32541	36707	36707	27116
2007	4	110 Trauma & Orthopaedics	191539	71375	168997	168997	60550
2007	4	120 Ear, Nose & Throat (ENT)	89973	65056	76395	76395	54930
2007	4	130 Ophthalmology	128382	66930	110901	110901	57942
2007	4	140 Oral Surgery	42984	8718	36204	36204	7299
2007	4	141 Restorative Dentistry	5949	567	4687	4687	539
2007	4	142 Paediatric Dentistry	2800	166	2279	2279	160
2007	4	143 Orthodontics	7415	774	6356	6356	700
2007	4	145 Oral & Maxillo Facial Surgery	7074	1507	5887	5887	1364
2007	4	146 Endodontics	46	0	42	42	0
2007	4	147 Periodontics	242	0	216	216	0
2007	4	148 Prosthodontics	47	4	39	39	3
2007	4	150 Neurosurgery	5318	2352	4359	4359	1914
2007	4	160 Plastic Surgery	17339	8277	14729	14729	6887
2007	4	170 Cardiothoracic Surgery	4377	372	3851	3851	325
2007	4	171 Paediatric Surgery	4441	2615	3651	3651	2174
2007	4	180 Accident & Emergency (A&E)	10894	357	8968	8968	323
2007	4	190 Anaesthetics	12598	4793	10425	10425	3940
2007	4	192 Critical Care Medicine	102	18	72	72	14
2007	4	199 Non-UK Provider; specialty function not known, treatment mainly surgical	1441	891	1114	1114	691
2007	4	300 General Medicine	79694	47269	66569	66569	39699
2007	4	301 Gastroenterology	18454	11958	14635	14635	9549
2007	4	302 Endocrinology	7079	4060	5588	5588	3254
2007	4	303 Clinical Haematology	14065	5791	12385	12385	5095
2007	4	304 Clinical Physiology	235	137	226	226	136
2007	4	305 Clinical Pharmacology	362	121	280	280	85
2007	4	310 Audiological Medicine	7883	2354	6611	6611	1892
2007	4	311 Clinical Genetics	1653	288	1399	1399	252
2007	4	312 Clinical Cytogenetics & Molecular Genetics	3	0	3	3	0
2007	4	313 Clinical Immunology & Allergy	1779	1330	1421	1421	1066
2007	4	314 Rehabilitation	9946	2998	8477	8477	2529
2007	4	315 Palliative Medicine	610	146	503	503	132
2007	4	320 Cardiology	53812	27875	46749	46749	24620
2007	4	321 Paediatric Cardiology	1581	423	1315	1315	355
2007	4	330 Dermatology	64508	54016	55068	55068	46173
2007	4	340 Respiratory Medicine (Thoracic Medicine)	19649	8606	16374	16374	7453
2007	4	350 Infectious Diseases	1112	375	847	847	296
2007	4	352 Tropical Medicine	428	92	355	355	66
2007	4	360 Genitourinary Medicine	4193	146	3867	3867	137
2007	4	361 Nephrology	6530	3900	5182	5182	3119
2007	4	370 Medical Oncology	5844	600	5209	5209	534
2007	4	371 Nuclear Medicine	212	100	184	184	79
2007	4	400 Neurology	28898	19292	23801	23801	15874
2007	4	401 Clinical Neuro-physiology	3578	259	3154	3154	230
2007	4	410 Rheumatology	24581	17085	20629	20629	14570
2007	4	420 Paediatrics	47873	26478	40322	40322	22347
2007	4	421 Paediatric Neurology	1126	310	882	882	236
2007	4	430 Geriatric Medicine	13520	7143	11304	11304	6129
2007	4	450 Dental Medicine Specialties	1252	140	1015	1015	100
2007	4	460 Medical Ophthalmology	352	173	285	285	141
2007	4	501 Obstetrics	53565	33287	47386	47386	29018
2007	4	502 Gynaecology	105733	74658	91710	91710	64427
2007	4	560 Midwife episode	19075	12348	17740	17740	11372
2007	4	600 General Medical Practice	1710	1503	1581	1581	1417
2007	4	700 Learning Disability (previously MH)	540	196	428	428	141
2007	4	710 Adult Mental Illness	16997	5524	12494	12494	4029
2007	4	711 Child & Adolescent Psychiatry	2969	1068	2454	2454	877
2007	4	712 Forensic Psychiatry	98	1	72	72	0
2007	4	713 Psychotherapy	574	189	500	500	172
2007	4	715 Old Age Psychiatry	6603	3506	5679	5679	3049
2007	4	800 Clinical Oncology (previously Radiotherapy)	12648	584	11844	11844	527
2007	4	810 Radiology	5075	1510	4785	4785	1428
2007	4	820 General Pathology	227	210	214	214	199
2007	4	822 Chemical Pathology	917	696	809	809	624
2007	4	823 Haematology	1876	681	1622	1622	573
2007	4	824 Histopathology	66	8	60	60	7
2007	4	830 Immunopathology	378	294	303	303	243
2007	4	831 Medical Microbiology & Virology	11	2	10	10	1
2007	4	900 Community Medicine	1279	408	965	965	336
2007	4	901 Occupational Medicine	69	44	62	62	39
2007	4	902 Community Health Services Dental	121	11	110	110	11
2007	4	950 Nursing episode	32321	9560	28979	28979	8456
2007	4	960 Allied Health Professional Episode	47080	17055	40828	40828	14789
2007	5	& Not Known	14778	6042	12925	12925	5289
2007	5	100 General Surgery	131843	100125	113978	113978	86747
2007	5	101 Urology	48976	35239	40513	40513	29508
2007	5	110 Trauma & Orthopaedics	209251	80383	184114	184114	68809
2007	5	120 Ear, Nose & Throat (ENT)	102738	74771	87124	87124	63042
2007	5	130 Ophthalmology	145652	76875	125831	125831	66736
2007	5	140 Oral Surgery	48231	9894	40615	40615	8317
2007	5	141 Restorative Dentistry	6870	656	5467	5467	629
2007	5	142 Paediatric Dentistry	2952	155	2414	2414	151
2007	5	143 Orthodontics	8413	944	7028	7028	851
2007	5	145 Oral & Maxillo Facial Surgery	8213	1825	6831	6831	1630
2007	5	146 Endodontics	46	0	41	41	0
2007	5	147 Periodontics	217	2	186	186	2
2007	5	148 Prosthodontics	96	4	87	87	3
2007	5	150 Neurosurgery	6474	2981	5364	5364	2472
2007	5	160 Plastic Surgery	19513	9488	16475	16475	7843
2007	5	170 Cardiothoracic Surgery	4522	370	4059	4059	340
2007	5	171 Paediatric Surgery	4985	3024	4103	4103	2480
2007	5	180 Accident & Emergency (A&E)	12390	407	10292	10292	376
2007	5	190 Anaesthetics	15505	6289	12968	12968	5191
2007	5	192 Critical Care Medicine	103	16	82	82	14
2007	5	199 Non-UK Provider; specialty function not known, treatment mainly surgical	1752	1136	1423	1423	948
2007	5	300 General Medicine	88234	52311	74076	74076	44294
2007	5	301 Gastroenterology	21000	13720	17134	17134	11284
2007	5	302 Endocrinology	7661	4607	6032	6032	3689
2007	5	303 Clinical Haematology	15906	6598	13868	13868	5736
2007	5	304 Clinical Physiology	244	149	234	234	144
2007	5	305 Clinical Pharmacology	365	137	281	281	109
2007	5	310 Audiological Medicine	8676	2559	7409	7409	2124
2007	5	311 Clinical Genetics	1791	253	1510	1510	217
2007	5	312 Clinical Cytogenetics & Molecular Genetics	4	2	4	4	2
2007	5	313 Clinical Immunology & Allergy	1955	1380	1524	1524	1086
2007	5	314 Rehabilitation	11047	3626	9484	9484	3077
2007	5	315 Palliative Medicine	766	169	661	661	145
2007	5	320 Cardiology	61474	31996	53718	53718	28294
2007	5	321 Paediatric Cardiology	1909	543	1609	1609	461
2007	5	330 Dermatology	72142	61092	61043	61043	51690
2007	5	340 Respiratory Medicine (Thoracic Medicine)	21179	9566	17847	17847	8356
2007	5	350 Infectious Diseases	1458	505	1120	1120	386
2007	5	352 Tropical Medicine	462	110	381	381	88
2007	5	360 Genitourinary Medicine	4384	112	4052	4052	103
2007	5	361 Nephrology	7048	4155	5710	5710	3391
2007	5	370 Medical Oncology	6200	571	5571	5571	511
2007	5	371 Nuclear Medicine	292	123	234	234	88
2007	5	400 Neurology	32419	21478	26796	26796	17721
2007	5	401 Clinical Neuro-physiology	3644	306	3205	3205	271
2007	5	410 Rheumatology	25360	17808	21478	21478	15294
2007	5	420 Paediatrics	53387	29390	45027	45027	24915
2007	5	421 Paediatric Neurology	1302	351	1029	1029	271
2007	5	430 Geriatric Medicine	16056	8397	13426	13426	7188
2007	5	450 Dental Medicine Specialties	1707	212	1380	1380	167
2007	5	460 Medical Ophthalmology	311	161	236	236	125
2007	5	501 Obstetrics	59462	37016	52429	52429	32224
2007	5	502 Gynaecology	121001	84972	104921	104921	73452
2007	5	560 Midwife episode	20150	13028	18552	18552	11859
2007	5	600 General Medical Practice	2063	1784	1879	1879	1661
2007	5	700 Learning Disability (previously MH)	594	200	475	475	152
2007	5	710 Adult Mental Illness	19812	6261	14451	14451	4619
2007	5	711 Child & Adolescent Psychiatry	3596	1271	2958	2958	1055
2007	5	712 Forensic Psychiatry	150	2	121	121	2
2007	5	713 Psychotherapy	694	210	593	593	189
2007	5	715 Old Age Psychiatry	7770	4118	6518	6518	3499
2007	5	800 Clinical Oncology (previously Radiotherapy)	13552	648	12645	12645	591
2007	5	810 Radiology	5670	1659	5327	5327	1568
2007	5	820 General Pathology	267	231	253	253	218
2007	5	822 Chemical Pathology	1056	774	935	935	685
2007	5	823 Haematology	2038	784	1770	1770	668
2007	5	824 Histopathology	41	3	37	37	3
2007	5	830 Immunopathology	380	303	303	303	241
2007	5	831 Medical Microbiology & Virology	18	2	17	17	2
2007	5	900 Community Medicine	1198	369	887	887	287
2007	5	901 Occupational Medicine	48	18	45	45	18
2007	5	902 Community Health Services Dental	136	8	121	121	8
2007	5	950 Nursing episode	35733	10512	31933	31933	9359
2007	5	960 Allied Health Professional Episode	55871	19928	48329	48329	17132
2007	6	& Not Known	12524	5206	10946	10946	4667
2007	6	100 General Surgery	132895	100854	114460	114460	87199
2007	6	101 Urology	47656	33966	39354	39354	28438
2007	6	110 Trauma & Orthopaedics	202766	80021	177910	177910	68227
2007	6	120 Ear, Nose & Throat (ENT)	104467	75860	88571	88571	64219
2007	6	130 Ophthalmology	143856	77679	125670	125670	67650
2007	6	140 Oral Surgery	46430	9236	38613	38613	7704
2007	6	141 Restorative Dentistry	6747	597	5397	5397	580
2007	6	142 Paediatric Dentistry	2883	136	2346	2346	134
2007	6	143 Orthodontics	8476	838	6992	6992	739
2007	6	145 Oral & Maxillo Facial Surgery	7962	1804	6488	6488	1608
2007	6	146 Endodontics	44	0	41	41	0
2007	6	147 Periodontics	262	1	218	218	1
2007	6	148 Prosthodontics	103	1	95	95	1
2007	6	150 Neurosurgery	6147	2714	5039	5039	2282
2007	6	160 Plastic Surgery	20474	10071	17308	17308	8436
2007	6	170 Cardiothoracic Surgery	4645	442	4096	4096	384
2007	6	171 Paediatric Surgery	4993	2929	4068	4068	2416
2007	6	180 Accident & Emergency (A&E)	11519	391	9530	9530	352
2007	6	190 Anaesthetics	15509	6304	12927	12927	5238
2007	6	192 Critical Care Medicine	118	18	96	96	17
2007	6	199 Non-UK Provider; specialty function not known, treatment mainly surgical	1523	929	1181	1181	732
2007	6	300 General Medicine	86361	50589	72033	72033	42640
2007	6	301 Gastroenterology	20520	13240	16634	16634	10852
2007	6	302 Endocrinology	7539	4227	5792	5792	3322
2007	6	303 Clinical Haematology	15285	6374	13374	13374	5574
2007	6	304 Clinical Physiology	300	212	288	288	205
2007	6	305 Clinical Pharmacology	392	146	296	296	111
2007	6	310 Audiological Medicine	8404	2524	7077	7077	2015
2007	6	311 Clinical Genetics	1688	258	1427	1427	213
2007	6	312 Clinical Cytogenetics & Molecular Genetics	2	2	2	2	2
2007	6	313 Clinical Immunology & Allergy	2051	1437	1625	1625	1152
2007	6	314 Rehabilitation	10539	3534	9065	9065	3038
2007	6	315 Palliative Medicine	682	141	592	592	128
2007	6	320 Cardiology	59182	29634	51225	51225	26019
2007	6	321 Paediatric Cardiology	1703	471	1426	1426	407
2007	6	330 Dermatology	77121	65297	65373	65373	55465
2007	6	340 Respiratory Medicine (Thoracic Medicine)	21168	9160	17620	17620	7956
2007	6	350 Infectious Diseases	1278	419	1011	1011	331
2007	6	352 Tropical Medicine	432	111	378	378	95
2007	6	360 Genitourinary Medicine	4360	130	3987	3987	121
2007	6	361 Nephrology	7160	4104	5885	5885	3402
2007	6	370 Medical Oncology	6009	535	5407	5407	476
2007	6	371 Nuclear Medicine	296	107	240	240	72
2007	6	400 Neurology	33297	21894	27403	27403	18106
2007	6	401 Clinical Neuro-physiology	3265	283	2881	2881	248
2007	6	410 Rheumatology	27243	19240	22866	22866	16446
2007	6	420 Paediatrics	52419	28261	43785	43785	23807
2007	6	421 Paediatric Neurology	1276	318	1046	1046	250
2007	6	430 Geriatric Medicine	15509	8024	13058	13058	6948
2007	6	450 Dental Medicine Specialties	1885	189	1532	1532	148
2007	6	460 Medical Ophthalmology	391	196	310	310	148
2007	6	501 Obstetrics	57069	35781	49644	49644	30636
2007	6	502 Gynaecology	118190	82636	102317	102317	71303
2007	6	560 Midwife episode	19726	12795	17978	17978	11439
2007	6	600 General Medical Practice	1897	1663	1720	1720	1543
2007	6	700 Learning Disability (previously MH)	618	200	487	487	152
2007	6	710 Adult Mental Illness	18517	5850	13398	13398	4301
2007	6	711 Child & Adolescent Psychiatry	3147	1089	2587	2587	887
2007	6	712 Forensic Psychiatry	133	2	109	109	0
2007	6	713 Psychotherapy	511	116	424	424	100
2007	6	715 Old Age Psychiatry	7477	3978	6392	6392	3456
2007	6	800 Clinical Oncology (previously Radiotherapy)	13252	770	12376	12376	699
2007	6	810 Radiology	5448	1714	5074	5074	1605
2007	6	820 General Pathology	235	211	212	212	191
2007	6	821 Blood Transfusion	6	3	6	6	3
2007	6	822 Chemical Pathology	1092	748	933	933	648
2007	6	823 Haematology	2323	870	1972	1972	721
2007	6	824 Histopathology	48	7	44	44	7
2007	6	830 Immunopathology	407	314	333	333	260
2007	6	831 Medical Microbiology & Virology	20	3	20	20	3
2007	6	900 Community Medicine	1278	426	927	927	347
2007	6	901 Occupational Medicine	63	33	59	59	30
2007	6	902 Community Health Services Dental	193	25	167	167	22
2007	6	950 Nursing episode	35023	10361	31376	31376	9228
2007	6	960 Allied Health Professional Episode	56653	20728	49152	49152	17892
2007	7	& Not Known	9341	3008	8042	8042	2644
2007	7	100 General Surgery	135699	103416	116599	116599	89196
2007	7	101 Urology	52581	37416	43612	43612	31476
2007	7	110 Trauma & Orthopaedics	211122	85987	184178	184178	72686
2007	7	120 Ear, Nose & Throat (ENT)	106348	77015	89702	89702	64628
2007	7	130 Ophthalmology	146747	77141	127770	127770	66339
2007	7	140 Oral Surgery	49048	9890	40974	40974	8344
2007	7	141 Restorative Dentistry	6670	578	5175	5175	551
2007	7	142 Paediatric Dentistry	3192	138	2475	2475	135
2007	7	143 Orthodontics	8836	854	7299	7299	766
2007	7	145 Oral & Maxillo Facial Surgery	8787	2016	7187	7187	1793
2007	7	146 Endodontics	62	0	61	61	0
2007	7	147 Periodontics	254	0	213	213	0
2007	7	148 Prosthodontics	107	3	97	97	3
2007	7	150 Neurosurgery	6351	2893	5156	5156	2346
2007	7	160 Plastic Surgery	21646	10426	18325	18325	8737
2007	7	170 Cardiothoracic Surgery	4945	490	4375	4375	448
2007	7	171 Paediatric Surgery	5204	3102	4277	4277	2585
2007	7	180 Accident & Emergency (A&E)	12044	448	10006	10006	394
2007	7	190 Anaesthetics	17601	6772	14589	14589	5486
2007	7	192 Critical Care Medicine	157	25	132	132	24
2007	7	199 Non-UK Provider; specialty function not known, treatment mainly surgical	1618	992	1293	1293	819
2007	7	300 General Medicine	93205	55220	77670	77670	46473
2007	7	301 Gastroenterology	21217	13508	17129	17129	11004
2007	7	302 Endocrinology	8073	4547	6335	6335	3614
2007	7	303 Clinical Haematology	15742	6490	13698	13698	5636
2007	7	304 Clinical Physiology	1054	258	810	810	226
2007	7	305 Clinical Pharmacology	395	183	300	300	139
2007	7	310 Audiological Medicine	9026	2839	7667	7667	2373
2007	7	311 Clinical Genetics	1700	299	1453	1453	261
2007	7	312 Clinical Cytogenetics & Molecular Genetics	1	0	1	1	0
2007	7	313 Clinical Immunology & Allergy	2163	1568	1671	1671	1221
2007	7	314 Rehabilitation	8576	2554	7362	7362	2190
2007	7	315 Palliative Medicine	705	157	592	592	143
2007	7	320 Cardiology	60774	31746	52892	52892	28048
2007	7	321 Paediatric Cardiology	1842	487	1543	1543	422
2007	7	330 Dermatology	77340	66258	65125	65125	55773
2007	7	340 Respiratory Medicine (Thoracic Medicine)	22762	9585	18946	18946	8276
2007	7	350 Infectious Diseases	1365	505	1073	1073	412
2007	7	352 Tropical Medicine	490	106	424	424	91
2007	7	360 Genitourinary Medicine	4888	160	4410	4410	149
2007	7	361 Nephrology	7999	4652	6533	6533	3905
2007	7	370 Medical Oncology	6388	465	5734	5734	414
2007	7	371 Nuclear Medicine	371	145	290	290	99
2007	7	400 Neurology	35243	23119	29255	29255	19189
2007	7	401 Clinical Neuro-physiology	3522	397	3126	3126	346
2007	7	410 Rheumatology	29204	21153	24551	24551	18045
2007	7	420 Paediatrics	54321	29698	45156	45156	24883
2007	7	421 Paediatric Neurology	1332	375	1065	1065	294
2007	7	430 Geriatric Medicine	18107	9434	15162	15162	8054
2007	7	450 Dental Medicine Specialties	1880	177	1474	1474	124
2007	7	460 Medical Ophthalmology	454	243	364	364	193
2007	7	499 Non-UK Provider; specialty function not known, treatment mainly medical	1117	341	1033	1033	311
2007	7	501 Obstetrics	61456	38066	53807	53807	32820
2007	7	502 Gynaecology	126233	88224	108955	108955	75745
2007	7	560 Midwife episode	20381	13188	18644	18644	11853
2007	7	600 General Medical Practice	2014	1772	1813	1813	1624
2007	7	700 Learning Disability (previously MH)	628	240	508	508	194
2007	7	710 Adult Mental Illness	18713	6364	13748	13748	4753
2007	7	711 Child & Adolescent Psychiatry	3133	1010	2566	2566	813
2007	7	712 Forensic Psychiatry	158	1	130	130	0
2007	7	713 Psychotherapy	606	189	507	507	175
2007	7	715 Old Age Psychiatry	7536	3854	6468	6468	3281
2007	7	800 Clinical Oncology (previously Radiotherapy)	14546	721	13543	13543	650
2007	7	810 Radiology	5478	1513	5161	5161	1432
2007	7	820 General Pathology	243	152	224	224	137
2007	7	821 Blood Transfusion	1	1	1	1	1
2007	7	822 Chemical Pathology	1366	978	1163	1163	842
2007	7	823 Haematology	2393	927	2019	2019	745
2007	7	824 Histopathology	62	12	57	57	12
2007	7	830 Immunopathology	384	313	301	301	246
2007	7	831 Medical Microbiology & Virology	16	2	14	14	2
2007	7	900 Community Medicine	976	368	685	685	279
2007	7	901 Occupational Medicine	76	35	65	65	33
2007	7	902 Community Health Services Dental	270	32	237	237	29
2007	7	950 Nursing episode	37395	11315	33560	33560	10124
2007	7	960 Allied Health Professional Episode	58926	22816	50670	50670	19590
2007	8	& Not Known	7893	2633	6861	6861	2348
2007	8	100 General Surgery	129696	98256	110942	110942	84282
2007	8	101 Urology	50114	35627	41113	41113	29608
2007	8	110 Trauma & Orthopaedics	206089	82978	179124	179124	69749
2007	8	120 Ear, Nose & Throat (ENT)	105463	76599	88359	88359	63915
2007	8	130 Ophthalmology	141098	73731	122475	122475	63315
2007	8	140 Oral Surgery	48354	9772	40423	40423	8143
2007	8	141 Restorative Dentistry	5894	740	4658	4658	719
2007	8	142 Paediatric Dentistry	2911	81	2249	2249	78
2007	8	143 Orthodontics	8225	901	6881	6881	791
2007	8	145 Oral & Maxillo Facial Surgery	8549	1965	6948	6948	1757
2007	8	146 Endodontics	32	1	31	31	1
2007	8	147 Periodontics	109	1	87	87	1
2007	8	148 Prosthodontics	48	3	43	43	3
2007	8	150 Neurosurgery	6521	3238	5272	5272	2620
2007	8	160 Plastic Surgery	22404	11214	18981	18981	9361
2007	8	170 Cardiothoracic Surgery	4693	475	4150	4150	424
2007	8	171 Paediatric Surgery	4439	2504	3535	3535	2034
2007	8	180 Accident & Emergency (A&E)	12412	468	10312	10312	412
2007	8	190 Anaesthetics	16998	6819	14006	14006	5629
2007	8	192 Critical Care Medicine	120	22	98	98	17
2007	8	199 Non-UK Provider; specialty function not known, treatment mainly surgical	1718	1042	1321	1321	824
2007	8	300 General Medicine	90400	54335	74973	74973	45445
2007	8	301 Gastroenterology	19913	12926	15770	15770	10393
2007	8	302 Endocrinology	7209	4042	5586	5586	3105
2007	8	303 Clinical Haematology	15359	6453	13394	13394	5607
2007	8	304 Clinical Physiology	1030	250	801	801	229
2007	8	305 Clinical Pharmacology	395	166	300	300	121
2007	8	310 Audiological Medicine	8535	2756	7167	7167	2173
2007	8	311 Clinical Genetics	1478	221	1252	1252	199
2007	8	312 Clinical Cytogenetics & Molecular Genetics	4	2	4	4	2
2007	8	313 Clinical Immunology & Allergy	1961	1436	1489	1489	1097
2007	8	314 Rehabilitation	8672	2609	7475	7475	2261
2007	8	315 Palliative Medicine	677	166	584	584	140
2007	8	320 Cardiology	58924	29889	51157	51157	26263
2007	8	321 Paediatric Cardiology	1854	510	1456	1456	413
2007	8	330 Dermatology	77701	66658	65436	65436	56183
2007	8	340 Respiratory Medicine (Thoracic Medicine)	20151	8623	16759	16759	7443
2007	8	350 Infectious Diseases	1329	457	1044	1044	365
2007	8	352 Tropical Medicine	497	145	416	416	115
2007	8	360 Genitourinary Medicine	4866	96	4400	4400	87
2007	8	361 Nephrology	7150	4151	5779	5779	3417
2007	8	370 Medical Oncology	6334	452	5709	5709	372
2007	8	371 Nuclear Medicine	245	96	203	203	80
2007	8	400 Neurology	32810	21655	26861	26861	17747
2007	8	401 Clinical Neuro-physiology	3539	272	3081	3081	225
2007	8	410 Rheumatology	28160	20127	23522	23522	16991
2007	8	420 Paediatrics	47398	25508	38837	38837	21129
2007	8	421 Paediatric Neurology	967	257	745	745	203
2007	8	430 Geriatric Medicine	16609	8810	13790	13790	7447
2007	8	450 Dental Medicine Specialties	1722	196	1350	1350	151
2007	8	460 Medical Ophthalmology	387	193	302	302	147
2007	8	499 Non-UK Provider; specialty function not known, treatment mainly medical	1155	306	1057	1057	278
2007	8	501 Obstetrics	57965	35880	50554	50554	30798
2007	8	502 Gynaecology	120329	83188	103397	103397	70963
2007	8	560 Midwife episode	19628	12549	17909	17909	11265
2007	8	600 General Medical Practice	1832	1694	1650	1650	1539
2007	8	700 Learning Disability (previously MH)	520	190	417	417	149
2007	8	710 Adult Mental Illness	17753	6011	13145	13145	4438
2007	8	711 Child & Adolescent Psychiatry	2769	910	2208	2208	702
2007	8	712 Forensic Psychiatry	132	1	108	108	1
2007	8	713 Psychotherapy	472	146	378	378	132
2007	8	715 Old Age Psychiatry	7577	3866	6561	6561	3332
2007	8	800 Clinical Oncology (previously Radiotherapy)	14252	759	13230	13230	700
2007	8	810 Radiology	5421	1450	5137	5137	1377
2007	8	820 General Pathology	263	180	247	247	166
2007	8	821 Blood Transfusion	1	1	1	1	1
2007	8	822 Chemical Pathology	1465	1098	1246	1246	933
2007	8	823 Haematology	2332	921	1969	1969	769
2007	8	824 Histopathology	55	9	46	46	8
2007	8	830 Immunopathology	367	305	269	269	227
2007	8	831 Medical Microbiology & Virology	26	5	25	25	5
2007	8	900 Community Medicine	982	379	684	684	291
2007	8	901 Occupational Medicine	106	32	90	90	30
2007	8	902 Community Health Services Dental	163	14	135	135	13
2007	8	950 Nursing episode	35016	10634	31533	31533	9547
2007	8	960 Allied Health Professional Episode	59382	23350	50982	50982	19834
2007	9	& Not Known	9249	2604	8238	8238	2375
2007	9	100 General Surgery	130297	98666	111121	111121	84343
2007	9	101 Urology	49026	35150	40388	40388	29270
2007	9	110 Trauma & Orthopaedics	208738	84915	182218	182218	71592
2007	9	120 Ear, Nose & Throat (ENT)	101071	73686	85163	85163	62059
2007	9	130 Ophthalmology	140643	74531	121339	121339	63339
2007	9	140 Oral Surgery	45456	9115	37931	37931	7615
2007	9	141 Restorative Dentistry	6842	565	5383	5383	543
2007	9	142 Paediatric Dentistry	2805	169	2232	2232	165
2007	9	143 Orthodontics	7709	833	6499	6499	736
2007	9	145 Oral & Maxillo Facial Surgery	7834	1789	6303	6303	1610
2007	9	146 Endodontics	35	0	32	32	0
2007	9	147 Periodontics	229	3	192	192	3
2007	9	148 Prosthodontics	148	3	122	122	2
2007	9	150 Neurosurgery	6402	3000	5166	5166	2432
2007	9	160 Plastic Surgery	21737	10978	18169	18169	9016
2007	9	170 Cardiothoracic Surgery	4688	437	4172	4172	387
2007	9	171 Paediatric Surgery	4909	2784	3970	3970	2271
2007	9	180 Accident & Emergency (A&E)	11807	478	9864	9864	415
2007	9	190 Anaesthetics	17339	7137	14308	14308	5811
2007	9	192 Critical Care Medicine	145	33	117	117	31
2007	9	199 Non-UK Provider; specialty function not known, treatment mainly surgical	1601	1008	1213	1213	788
2007	9	300 General Medicine	89523	52791	74175	74175	44127
2007	9	301 Gastroenterology	20895	13691	16423	16423	10874
2007	9	302 Endocrinology	7357	4236	5707	5707	3256
2007	9	303 Clinical Haematology	14595	6236	12626	12626	5400
2007	9	304 Clinical Physiology	972	195	703	703	172
2007	9	305 Clinical Pharmacology	305	108	242	242	89
2007	9	310 Audiological Medicine	9481	2909	8229	8229	2406
2007	9	311 Clinical Genetics	1736	267	1446	1446	237
2007	9	312 Clinical Cytogenetics & Molecular Genetics	3	1	3	3	1
2007	9	313 Clinical Immunology & Allergy	2070	1489	1604	1604	1162
2007	9	314 Rehabilitation	9869	3361	8372	8372	2875
2007	9	315 Palliative Medicine	614	134	516	516	116
2007	9	320 Cardiology	60080	29577	52078	52078	25971
2007	9	321 Paediatric Cardiology	1815	460	1482	1482	372
2007	9	330 Dermatology	80128	67814	67190	67190	56980
2007	9	340 Respiratory Medicine (Thoracic Medicine)	19127	8039	15712	15712	6956
2007	9	350 Infectious Diseases	1320	429	1011	1011	340
2007	9	352 Tropical Medicine	463	100	370	370	83
2007	9	360 Genitourinary Medicine	4438	132	3955	3955	120
2007	9	361 Nephrology	7221	4328	5953	5953	3638
2007	9	370 Medical Oncology	5956	423	5317	5317	363
2007	9	371 Nuclear Medicine	297	102	240	240	78
2007	9	400 Neurology	34711	23045	28628	28628	19066
2007	9	401 Clinical Neuro-physiology	3581	314	3135	3135	270
2007	9	410 Rheumatology	27371	19535	22770	22770	16451
2007	9	420 Paediatrics	50178	26824	42044	42044	22639
2007	9	421 Paediatric Neurology	1303	308	1051	1051	235
2007	9	430 Geriatric Medicine	16045	8606	13325	13325	7303
2007	9	450 Dental Medicine Specialties	1932	197	1552	1552	157
2007	9	460 Medical Ophthalmology	358	188	279	279	132
2007	9	499 Non-UK Provider; specialty function not known, treatment mainly medical	1051	193	979	979	182
2007	9	501 Obstetrics	54891	34028	47831	47831	29227
2007	9	502 Gynaecology	120566	83402	103955	103955	71281
2007	9	560 Midwife episode	19024	11468	17357	17357	10249
2007	9	600 General Medical Practice	2361	1902	2060	2060	1751
2007	9	700 Learning Disability (previously MH)	545	193	443	443	151
2007	9	710 Adult Mental Illness	17218	5822	12848	12848	4303
2007	9	711 Child & Adolescent Psychiatry	2753	869	2214	2214	671
2007	9	712 Forensic Psychiatry	126	2	105	105	0
2007	9	713 Psychotherapy	431	83	352	352	74
2007	9	715 Old Age Psychiatry	6747	3588	5778	5778	3038
2007	9	800 Clinical Oncology (previously Radiotherapy)	12814	631	11852	11852	558
2007	9	810 Radiology	5215	1467	4937	4937	1388
2007	9	820 General Pathology	277	200	245	245	171
2007	9	821 Blood Transfusion	1	1	1	1	1
2007	9	822 Chemical Pathology	1400	1052	1206	1206	909
2007	9	823 Haematology	2202	802	1858	1858	669
2007	9	824 Histopathology	66	20	60	60	17
2007	9	830 Immunopathology	432	348	312	312	251
2007	9	831 Medical Microbiology & Virology	21	4	20	20	4
2007	9	900 Community Medicine	646	339	530	530	239
2007	9	901 Occupational Medicine	88	19	81	81	18
2007	9	902 Community Health Services Dental	216	18	191	191	17
2007	9	950 Nursing episode	33766	9995	30430	30430	8951
2007	9	960 Allied Health Professional Episode	56001	22582	48044	48044	19356
2007	10	& Not Known	4792	1753	4075	4075	1603
2007	10	100 General Surgery	150676	114181	129602	129602	98515
2007	10	101 Urology	56107	40324	46683	46683	33951
2007	10	110 Trauma & Orthopaedics	227642	94507	199193	199193	80561
2007	10	120 Ear, Nose & Throat (ENT)	114822	84012	97413	97413	71099
2007	10	130 Ophthalmology	157381	86090	136469	136469	74178
2007	10	140 Oral Surgery	52800	10410	44304	44304	8646
2007	10	141 Restorative Dentistry	8334	663	6339	6339	623
2007	10	142 Paediatric Dentistry	3413	236	2744	2744	228
2007	10	143 Orthodontics	9485	1001	7991	7991	828
2007	10	145 Oral & Maxillo Facial Surgery	9180	2065	7526	7526	1839
2007	10	146 Endodontics	53	0	48	48	0
2007	10	147 Periodontics	252	3	221	221	2
2007	10	148 Prosthodontics	120	5	104	104	4
2007	10	150 Neurosurgery	7172	3368	5838	5838	2717
2007	10	160 Plastic Surgery	23981	11667	20361	20361	9779
2007	10	170 Cardiothoracic Surgery	5159	535	4522	4522	479
2007	10	171 Paediatric Surgery	5319	3037	4324	4324	2476
2007	10	180 Accident & Emergency (A&E)	13286	480	11086	11086	435
2007	10	190 Anaesthetics	20267	8501	16834	16834	6941
2007	10	192 Critical Care Medicine	159	31	114	114	27
2007	10	199 Non-UK Provider; specialty function not known, treatment mainly surgical	1903	1164	1517	1517	942
2007	10	300 General Medicine	97641	58633	81021	81021	49230
2007	10	301 Gastroenterology	24619	16362	19677	19677	13194
2007	10	302 Endocrinology	8749	5071	6912	6912	4033
2007	10	303 Clinical Haematology	17091	7189	14608	14608	6125
2007	10	304 Clinical Physiology	1056	274	844	844	238
2007	10	305 Clinical Pharmacology	410	189	317	317	146
2007	10	310 Audiological Medicine	11135	3571	9755	9755	2930
2007	10	311 Clinical Genetics	1955	318	1628	1628	270
2007	10	312 Clinical Cytogenetics & Molecular Genetics	4	0	2	2	0
2007	10	313 Clinical Immunology & Allergy	2371	1707	1861	1861	1344
2007	10	314 Rehabilitation	9907	2897	8537	8537	2494
2007	10	315 Palliative Medicine	740	155	658	658	143
2007	10	320 Cardiology	68657	33926	59276	59276	29695
2007	10	321 Paediatric Cardiology	1901	457	1565	1565	376
2007	10	330 Dermatology	87683	73827	73419	73419	61877
2007	10	340 Respiratory Medicine (Thoracic Medicine)	23098	9656	19063	19063	8376
2007	10	350 Infectious Diseases	1438	505	1093	1093	392
2007	10	352 Tropical Medicine	453	113	385	385	101
2007	10	360 Genitourinary Medicine	5315	139	4767	4767	129
2007	10	361 Nephrology	7808	4576	6441	6441	3815
2007	10	370 Medical Oncology	6707	466	5975	5975	382
2007	10	371 Nuclear Medicine	352	135	291	291	109
2007	10	400 Neurology	36291	24240	30309	30309	20332
2007	10	401 Clinical Neuro-physiology	3915	357	3464	3464	299
2007	10	410 Rheumatology	32174	22779	27077	27077	19473
2007	10	420 Paediatrics	56366	29550	47559	47559	25213
2007	10	421 Paediatric Neurology	1442	353	1140	1140	287
2007	10	430 Geriatric Medicine	17028	8828	14266	14266	7580
2007	10	450 Dental Medicine Specialties	2195	231	1761	1761	180
2007	10	460 Medical Ophthalmology	451	217	349	349	163
2007	10	499 Non-UK Provider; specialty function not known, treatment mainly medical	1303	232	1201	1201	205
2007	10	501 Obstetrics	63042	39754	55309	55309	34511
2007	10	502 Gynaecology	134747	93084	117030	117030	80508
2007	10	560 Midwife episode	21186	12801	19234	19234	11341
2007	10	600 General Medical Practice	2319	1952	2015	2015	1770
2007	10	700 Learning Disability (previously MH)	543	156	427	427	126
2007	10	710 Adult Mental Illness	19395	6357	14446	14446	4677
2007	10	711 Child & Adolescent Psychiatry	3032	1027	2487	2487	792
2007	10	712 Forensic Psychiatry	202	2	176	176	2
2007	10	713 Psychotherapy	585	168	505	505	162
2007	10	715 Old Age Psychiatry	7808	4047	6691	6691	3482
2007	10	800 Clinical Oncology (previously Radiotherapy)	14976	769	13853	13853	705
2007	10	810 Radiology	6335	1852	6027	6027	1756
2007	10	820 General Pathology	294	193	276	276	177
2007	10	821 Blood Transfusion	3	0	3	3	0
2007	10	822 Chemical Pathology	1632	1162	1351	1351	1004
2007	10	823 Haematology	2237	845	1889	1889	705
2007	10	824 Histopathology	65	11	59	59	10
2007	10	830 Immunopathology	465	350	371	371	279
2007	10	831 Medical Microbiology & Virology	15	3	11	11	3
2007	10	900 Community Medicine	811	501	644	644	366
2007	10	901 Occupational Medicine	108	34	98	98	33
2007	10	902 Community Health Services Dental	211	20	179	179	17
2007	10	950 Nursing episode	39777	12312	35879	35879	11066
2007	10	960 Allied Health Professional Episode	72170	29294	61712	61712	24844
2007	11	& Not Known	4892	1604	4179	4179	1439
2007	11	100 General Surgery	144609	109210	125731	125731	95313
2007	11	101 Urology	54673	39163	46029	46029	33468
2007	11	110 Trauma & Orthopaedics	211593	91719	185684	185684	78755
2007	11	120 Ear, Nose & Throat (ENT)	108895	80177	93546	93546	68691
2007	11	130 Ophthalmology	151675	82863	132795	132795	72222
2007	11	140 Oral Surgery	50380	9872	42284	42284	8238
2007	11	141 Restorative Dentistry	7500	597	5800	5800	580
2007	11	142 Paediatric Dentistry	3121	128	2531	2531	121
2007	11	143 Orthodontics	9638	1255	8174	8174	1073
2007	11	145 Oral & Maxillo Facial Surgery	9236	2146	7671	7671	1953
2007	11	146 Endodontics	43	0	37	37	0
2007	11	147 Periodontics	234	2	192	192	1
2007	11	148 Prosthodontics	120	4	98	98	4
2007	11	150 Neurosurgery	7186	3327	5945	5945	2764
2007	11	160 Plastic Surgery	24281	11838	20681	20681	9982
2007	11	170 Cardiothoracic Surgery	5318	489	4694	4694	433
2007	11	171 Paediatric Surgery	5434	3133	4540	4540	2647
2007	11	180 Accident & Emergency (A&E)	12728	537	10703	10703	494
2007	11	190 Anaesthetics	19159	8030	15911	15911	6640
2007	11	192 Critical Care Medicine	146	26	110	110	21
2007	11	199 Non-UK Provider; specialty function not known, treatment mainly surgical	2351	1646	1935	1935	1389
2007	11	300 General Medicine	94368	56003	79052	79052	47396
2007	11	301 Gastroenterology	23286	15285	18968	18968	12521
2007	11	302 Endocrinology	8833	5173	7061	7061	4133
2007	11	303 Clinical Haematology	16212	6863	14086	14086	5962
2007	11	304 Clinical Physiology	1156	265	988	988	236
2007	11	305 Clinical Pharmacology	350	150	276	276	123
2007	11	310 Audiological Medicine	11565	3812	10240	10240	3192
2007	11	311 Clinical Genetics	2045	328	1739	1739	279
2007	11	312 Clinical Cytogenetics & Molecular Genetics	5	0	5	5	0
2007	11	313 Clinical Immunology & Allergy	2281	1665	1834	1834	1336
2007	11	314 Rehabilitation	9446	2687	8151	8151	2300
2007	11	315 Palliative Medicine	682	153	596	596	135
2007	11	320 Cardiology	67727	33625	59144	59144	29800
2007	11	321 Paediatric Cardiology	2085	532	1757	1757	450
2007	11	330 Dermatology	82297	68920	70350	70350	58961
2007	11	340 Respiratory Medicine (Thoracic Medicine)	23149	9537	19421	19421	8312
2007	11	350 Infectious Diseases	1405	482	1077	1077	374
2007	11	352 Tropical Medicine	394	112	339	339	95
2007	11	360 Genitourinary Medicine	4938	131	4421	4421	120
2007	11	361 Nephrology	7321	4269	6055	6055	3543
2007	11	370 Medical Oncology	6525	394	5947	5947	350
2007	11	371 Nuclear Medicine	292	82	255	255	64
2007	11	400 Neurology	37038	24474	31461	31461	20757
2007	11	401 Clinical Neuro-physiology	4369	432	3835	3835	368
2007	11	410 Rheumatology	30566	21476	25887	25887	18482
2007	11	420 Paediatrics	56518	29903	48636	48636	26086
2007	11	421 Paediatric Neurology	1454	359	1162	1162	294
2007	11	430 Geriatric Medicine	17416	8608	14520	14520	7381
2007	11	450 Dental Medicine Specialties	2163	245	1758	1758	185
2007	11	460 Medical Ophthalmology	421	181	341	341	146
2007	11	499 Non-UK Provider; specialty function not known, treatment mainly medical	1431	217	1316	1316	199
2007	11	501 Obstetrics	61534	38992	54243	54243	33870
2007	11	502 Gynaecology	129746	89027	113448	113448	77571
2007	11	560 Midwife episode	20936	12389	18983	18983	10985
2007	11	600 General Medical Practice	2317	1905	2034	2034	1741
2007	11	700 Learning Disability (previously MH)	543	197	448	448	158
2007	11	710 Adult Mental Illness	18890	5997	14256	14256	4544
2007	11	711 Child & Adolescent Psychiatry	3258	1043	2737	2737	843
2007	11	712 Forensic Psychiatry	197	4	158	158	4
2007	11	713 Psychotherapy	484	162	423	423	158
2007	11	715 Old Age Psychiatry	7533	3903	6453	6453	3309
2007	11	800 Clinical Oncology (previously Radiotherapy)	14686	660	13636	13636	592
2007	11	810 Radiology	6771	2784	6488	6488	2666
2007	11	820 General Pathology	313	204	288	288	185
2007	11	821 Blood Transfusion	2	0	2	2	0
2007	11	822 Chemical Pathology	1496	1088	1220	1220	925
2007	11	823 Haematology	2250	863	1906	1906	704
2007	11	824 Histopathology	54	4	51	51	3
2007	11	830 Immunopathology	476	366	376	376	292
2007	11	831 Medical Microbiology & Virology	7	0	7	7	0
2007	11	900 Community Medicine	1013	624	765	765	428
2007	11	901 Occupational Medicine	68	24	63	63	23
2007	11	902 Community Health Services Dental	147	11	129	129	10
2007	11	950 Nursing episode	37786	11224	34232	34232	10109
2007	11	960 Allied Health Professional Episode	70470	28977	60702	60702	24702
2007	12	& Not Known	4068	1528	3484	3484	1364
2007	12	100 General Surgery	118747	90693	101857	101857	78045
2007	12	101 Urology	43173	31290	35923	35923	26510
2007	12	110 Trauma & Orthopaedics	170411	71619	147912	147912	60435
2007	12	120 Ear, Nose & Throat (ENT)	88236	64513	74438	74438	54260
2007	12	130 Ophthalmology	122066	66668	105509	105509	57403
2007	12	140 Oral Surgery	42319	8615	34938	34938	7104
2007	12	141 Restorative Dentistry	5847	429	4313	4313	408
2007	12	142 Paediatric Dentistry	2462	113	1844	1844	108
2007	12	143 Orthodontics	7329	925	6043	6043	743
2007	12	145 Oral & Maxillo Facial Surgery	7779	1719	6346	6346	1523
2007	12	146 Endodontics	41	0	39	39	0
2007	12	147 Periodontics	149	0	130	130	0
2007	12	148 Prosthodontics	91	0	83	83	0
2007	12	150 Neurosurgery	5479	2462	4431	4431	2030
2007	12	160 Plastic Surgery	19295	9086	16130	16130	7417
2007	12	170 Cardiothoracic Surgery	3639	316	3186	3186	283
2007	12	171 Paediatric Surgery	4123	2315	3283	3283	1872
2007	12	180 Accident & Emergency (A&E)	10321	435	8446	8446	396
2007	12	190 Anaesthetics	15384	6645	12437	12437	5329
2007	12	192 Critical Care Medicine	112	19	91	91	17
2007	12	199 Non-UK Provider; specialty function not known, treatment mainly surgical	1494	959	1134	1134	744
2007	12	300 General Medicine	73857	44146	60971	60971	37001
2007	12	301 Gastroenterology	19281	12792	15329	15329	10300
2007	12	302 Endocrinology	6582	3829	5133	5133	2995
2007	12	303 Clinical Haematology	12741	5269	11063	11063	4609
2007	12	304 Clinical Physiology	965	202	804	804	170
2007	12	305 Clinical Pharmacology	251	99	202	202	80
2007	12	310 Audiological Medicine	8608	2773	7455	7455	2270
2007	12	311 Clinical Genetics	1418	249	1183	1183	211
2007	12	312 Clinical Cytogenetics & Molecular Genetics	5	0	5	5	0
2007	12	313 Clinical Immunology & Allergy	1749	1267	1348	1348	1013
2007	12	314 Rehabilitation	7439	1970	6317	6317	1644
2007	12	315 Palliative Medicine	576	131	502	502	115
2007	12	320 Cardiology	51517	26209	44546	44546	23100
2007	12	321 Paediatric Cardiology	1614	461	1308	1308	378
2007	12	330 Dermatology	64967	54865	54266	54266	45990
2007	12	340 Respiratory Medicine (Thoracic Medicine)	17734	7495	14751	14751	6531
2007	12	350 Infectious Diseases	1207	460	942	942	369
2007	12	352 Tropical Medicine	278	79	223	223	55
2007	12	360 Genitourinary Medicine	3717	115	3323	3323	110
2007	12	361 Nephrology	5641	3291	4620	4620	2688
2007	12	370 Medical Oncology	5166	348	4636	4636	305
2007	12	371 Nuclear Medicine	189	71	143	143	49
2007	12	400 Neurology	29758	19982	24534	24534	16430
2007	12	401 Clinical Neuro-physiology	3518	283	3077	3077	244
2007	12	410 Rheumatology	24399	17355	20342	20342	14688
2007	12	420 Paediatrics	44350	23611	37461	37461	20197
2007	12	421 Paediatric Neurology	1054	277	859	859	240
2007	12	430 Geriatric Medicine	13138	6509	10815	10815	5532
2007	12	450 Dental Medicine Specialties	1542	160	1227	1227	121
2007	12	460 Medical Ophthalmology	297	106	217	217	78
2007	12	499 Non-UK Provider; specialty function not known, treatment mainly medical	1135	155	1025	1025	141
2007	12	501 Obstetrics	52095	32974	45372	45372	28219
2007	12	502 Gynaecology	106476	72653	92013	92013	62417
2007	12	560 Midwife episode	17829	10111	16120	16120	8881
2007	12	600 General Medical Practice	1668	1313	1408	1408	1173
2007	12	700 Learning Disability (previously MH)	366	145	276	276	102
2007	12	710 Adult Mental Illness	13539	4167	10027	10027	3049
2007	12	711 Child & Adolescent Psychiatry	2226	745	1861	1861	598
2007	12	712 Forensic Psychiatry	98	4	69	69	2
2007	12	713 Psychotherapy	328	97	256	256	83
2007	12	715 Old Age Psychiatry	5323	2754	4533	4533	2314
2007	12	800 Clinical Oncology (previously Radiotherapy)	11451	535	10573	10573	471
2007	12	810 Radiology	5071	2116	4858	4858	2037
2007	12	820 General Pathology	208	134	190	190	119
2007	12	822 Chemical Pathology	1219	896	1042	1042	784
2007	12	823 Haematology	1705	699	1421	1421	558
2007	12	824 Histopathology	38	5	35	35	5
2007	12	830 Immunopathology	368	284	267	267	211
2007	12	831 Medical Microbiology & Virology	13	4	12	12	4
2007	12	900 Community Medicine	599	361	487	487	268
2007	12	901 Occupational Medicine	64	35	55	55	34
2007	12	902 Community Health Services Dental	117	12	88	88	11
2007	12	904 Public Health Dental	10	1	10	10	1
2007	12	950 Nursing episode	28616	8415	25676	25676	7476
2007	12	960 Allied Health Professional Episode	51847	21588	43789	43789	18010
2008	1	& Not Known	6723	2628	5900	5900	2371
2008	1	100 General Surgery	145345	109528	126253	126253	95717
2008	1	101 Urology	54408	38637	45795	45795	32937
2008	1	110 Trauma & Orthopaedics	208133	89731	182216	182216	76811
2008	1	120 Ear, Nose & Throat (ENT)	108692	78891	93101	93101	67546
2008	1	130 Ophthalmology	151534	80983	132392	132392	70581
2008	1	140 Oral Surgery	51595	10192	43121	43121	8487
2008	1	141 Restorative Dentistry	7193	636	5688	5688	606
2008	1	142 Paediatric Dentistry	3226	136	2584	2584	128
2008	1	143 Orthodontics	9515	1278	8141	8141	1153
2008	1	145 Oral & Maxillo Facial Surgery	10051	2185	8447	8447	1953
2008	1	146 Endodontics	71	0	64	64	0
2008	1	147 Periodontics	233	1	211	211	1
2008	1	148 Prosthodontics	109	2	96	96	2
2008	1	150 Neurosurgery	7776	3508	6375	6375	2904
2008	1	160 Plastic Surgery	22916	10880	19450	19450	9088
2008	1	170 Cardiothoracic Surgery	5173	497	4607	4607	447
2008	1	171 Paediatric Surgery	5773	3285	4695	4695	2709
2008	1	180 Accident & Emergency (A&E)	10996	522	9248	9248	480
2008	1	190 Anaesthetics	19338	7984	15889	15889	6481
2008	1	192 Critical Care Medicine	138	24	107	107	20
2008	1	199 Non-UK Provider; specialty function not known, treatment mainly surgical	1757	1129	1345	1345	886
2008	1	300 General Medicine	96498	57426	80253	80253	48489
2008	1	301 Gastroenterology	24432	16051	19527	19527	13009
2008	1	302 Endocrinology	8985	5287	7203	7203	4306
2008	1	303 Clinical Haematology	17335	7034	15008	15008	6104
2008	1	304 Clinical Physiology	1270	252	1093	1093	238
2008	1	305 Clinical Pharmacology	308	133	241	241	100
2008	1	310 Audiological Medicine	11423	3473	10077	10077	2945
2008	1	311 Clinical Genetics	1990	366	1659	1659	298
2008	1	312 Clinical Cytogenetics & Molecular Genetics	3	0	3	3	0
2008	1	313 Clinical Immunology & Allergy	2318	1624	1866	1866	1322
2008	1	314 Rehabilitation	10265	2727	8748	8748	2300
2008	1	315 Palliative Medicine	764	166	657	657	145
2008	1	320 Cardiology	69428	34487	60487	60487	30588
2008	1	321 Paediatric Cardiology	1988	495	1623	1623	410
2008	1	330 Dermatology	78706	65629	66735	66735	55846
2008	1	340 Respiratory Medicine (Thoracic Medicine)	23382	9901	19445	19445	8573
2008	1	350 Infectious Diseases	1564	580	1173	1173	445
2008	1	352 Tropical Medicine	438	112	364	364	84
2008	1	360 Genitourinary Medicine	5399	168	4951	4951	158
2008	1	361 Nephrology	7202	4254	5957	5957	3560
2008	1	370 Medical Oncology	7063	472	6404	6404	406
2008	1	371 Nuclear Medicine	349	114	275	275	83
2008	1	400 Neurology	38415	25369	32191	32191	21225
2008	1	401 Clinical Neuro-physiology	4503	474	3936	3936	405
2008	1	410 Rheumatology	31256	21846	26555	26555	18877
2008	1	420 Paediatrics	58098	31135	49132	49132	26788
2008	1	421 Paediatric Neurology	1371	359	1079	1079	299
2008	1	430 Geriatric Medicine	17821	8607	14567	14567	7307
2008	1	450 Dental Medicine Specialties	2145	246	1735	1735	194
2008	1	460 Medical Ophthalmology	543	257	435	435	202
2008	1	499 Non-UK Provider; specialty function not known, treatment mainly medical	1740	298	1590	1590	261
2008	1	501 Obstetrics	63774	39929	56007	56007	34643
2008	1	502 Gynaecology	133154	91123	115792	115792	78990
2008	1	560 Midwife episode	23503	14270	21285	21285	12561
2008	1	600 General Medical Practice	2433	1901	2074	2074	1716
2008	1	700 Learning Disability (previously MH)	498	187	398	398	136
2008	1	710 Adult Mental Illness	18591	5583	14044	14044	4173
2008	1	711 Child & Adolescent Psychiatry	3100	984	2607	2607	786
2008	1	712 Forensic Psychiatry	159	4	122	122	3
2008	1	713 Psychotherapy	511	174	430	430	168
2008	1	715 Old Age Psychiatry	7365	3798	6338	6338	3298
2008	1	800 Clinical Oncology (previously Radiotherapy)	15228	738	13996	13996	649
2008	1	810 Radiology	6253	2622	5946	5946	2524
2008	1	820 General Pathology	288	179	265	265	162
2008	1	821 Blood Transfusion	2	1	2	2	1
2008	1	822 Chemical Pathology	1504	1109	1287	1287	962
2008	1	823 Haematology	2368	921	2001	2001	742
2008	1	824 Histopathology	52	11	44	44	9
2008	1	830 Immunopathology	474	366	372	372	289
2008	1	831 Medical Microbiology & Virology	12	3	11	11	2
2008	1	900 Community Medicine	1017	654	844	844	507
2008	1	901 Occupational Medicine	169	48	149	149	45
2008	1	902 Community Health Services Dental	172	19	147	147	18
2008	1	904 Public Health Dental	62	4	52	52	4
2008	1	950 Nursing episode	38262	10543	34702	34702	9529
2008	1	960 Allied Health Professional Episode	75674	31226	64964	64964	26692
2008	2	& Not Known	6770	2592	5938	5938	2316
2008	2	100 General Surgery	134231	101448	117647	117647	89491
2008	2	101 Urology	50952	36311	43256	43256	31350
2008	2	110 Trauma & Orthopaedics	197041	81634	174825	174825	71102
2008	2	120 Ear, Nose & Throat (ENT)	103553	75264	89778	89778	65464
2008	2	130 Ophthalmology	140254	74473	123868	123868	65603
2008	2	140 Oral Surgery	46663	9034	39956	39956	7792
2008	2	141 Restorative Dentistry	7310	612	5771	5771	592
2008	2	142 Paediatric Dentistry	2921	110	2370	2370	103
2008	2	143 Orthodontics	8053	902	6827	6827	800
2008	2	145 Oral & Maxillo Facial Surgery	9237	2214	7833	7833	1988
2008	2	146 Endodontics	66	0	61	61	0
2008	2	147 Periodontics	254	2	220	220	1
2008	2	148 Prosthodontics	112	2	98	98	2
2008	2	150 Neurosurgery	7792	3354	6328	6328	2741
2008	2	160 Plastic Surgery	21819	10137	18803	18803	8697
2008	2	170 Cardiothoracic Surgery	4834	440	4252	4252	401
2008	2	171 Paediatric Surgery	5180	2914	4272	4272	2463
2008	2	180 Accident & Emergency (A&E)	11486	441	9640	9640	408
2008	2	190 Anaesthetics	18112	7476	15102	15102	6172
2008	2	192 Critical Care Medicine	137	22	102	102	20
2008	2	199 Non-UK Provider; specialty function not known, treatment mainly surgical	1943	1359	1552	1552	1122
2008	2	300 General Medicine	87578	52042	73915	73915	44503
2008	2	301 Gastroenterology	22533	14798	18321	18321	12142
2008	2	302 Endocrinology	8172	4731	6601	6601	3875
2008	2	303 Clinical Haematology	15693	6298	13727	13727	5545
2008	2	304 Clinical Physiology	1353	257	1103	1103	234
2008	2	305 Clinical Pharmacology	374	166	293	293	137
2008	2	310 Audiological Medicine	11480	3672	10282	10282	3205
2008	2	311 Clinical Genetics	1921	325	1636	1636	276
2008	2	312 Clinical Cytogenetics & Molecular Genetics	3	0	3	3	0
2008	2	313 Clinical Immunology & Allergy	2164	1567	1740	1740	1277
2008	2	314 Rehabilitation	9797	2730	8468	8468	2317
2008	2	315 Palliative Medicine	726	152	634	634	135
2008	2	320 Cardiology	66526	33134	58491	58491	29619
2008	2	321 Paediatric Cardiology	1900	524	1569	1569	432
2008	2	330 Dermatology	70460	58777	60943	60943	51047
2008	2	340 Respiratory Medicine (Thoracic Medicine)	22749	9443	18925	18925	8235
2008	2	350 Infectious Diseases	1471	550	1161	1161	430
2008	2	352 Tropical Medicine	386	91	324	324	77
2008	2	360 Genitourinary Medicine	5255	136	4820	4820	130
2008	2	361 Nephrology	6632	3911	5581	5581	3343
2008	2	370 Medical Oncology	6329	385	5725	5725	345
2008	2	371 Nuclear Medicine	332	108	250	250	55
2008	2	400 Neurology	34471	22341	29168	29168	18933
2008	2	401 Clinical Neuro-physiology	4191	407	3676	3676	357
2008	2	410 Rheumatology	28419	19685	24378	24378	17241
2008	2	420 Paediatrics	52942	28391	45633	45633	24844
2008	2	421 Paediatric Neurology	1383	348	1140	1140	285
2008	2	430 Geriatric Medicine	16235	8108	13533	13533	6953
2008	2	450 Dental Medicine Specialties	1839	177	1536	1536	155
2008	2	460 Medical Ophthalmology	666	295	543	543	249
2008	2	499 Non-UK Provider; specialty function not known, treatment mainly medical	1496	304	1386	1386	281
2008	2	501 Obstetrics	59419	37835	52647	52647	33141
2008	2	502 Gynaecology	119222	81775	104592	104592	71640
2008	2	560 Midwife episode	21772	13322	19760	19760	11848
2008	2	600 General Medical Practice	2101	1661	1817	1817	1481
2008	2	700 Learning Disability (previously MH)	509	178	407	407	135
2008	2	710 Adult Mental Illness	18028	5609	13546	13546	4210
2008	2	711 Child & Adolescent Psychiatry	2982	948	2493	2493	775
2008	2	712 Forensic Psychiatry	159	2	121	121	1
2008	2	713 Psychotherapy	551	188	451	451	180
2008	2	715 Old Age Psychiatry	6940	3596	5987	5987	3105
2008	2	800 Clinical Oncology (previously Radiotherapy)	13905	634	12834	12834	579
2008	2	810 Radiology	6203	2883	5950	5950	2777
2008	2	820 General Pathology	238	147	219	219	132
2008	2	821 Blood Transfusion	2	0	2	2	0
2008	2	822 Chemical Pathology	1492	1102	1293	1293	964
2008	2	823 Haematology	2345	890	1980	1980	742
2008	2	824 Histopathology	69	5	64	64	5
2008	2	830 Immunopathology	428	322	353	353	274
2008	2	831 Medical Microbiology & Virology	8	2	8	8	2
2008	2	900 Community Medicine	877	558	750	750	460
2008	2	901 Occupational Medicine	70	16	60	60	16
2008	2	902 Community Health Services Dental	169	13	140	140	12
2008	2	904 Public Health Dental	67	0	54	54	0
2008	2	950 Nursing episode	36037	10562	32758	32758	9571
2008	2	960 Allied Health Professional Episode	70572	28843	61149	61149	24887
2008	3	& Not Known	6179	2391	5431	5431	2142
2008	3	100 General Surgery	126003	95750	109759	109759	83950
2008	3	101 Urology	46489	33425	39059	39059	28661
2008	3	110 Trauma & Orthopaedics	187226	76879	165231	165231	66343
2008	3	120 Ear, Nose & Throat (ENT)	96744	71106	83365	83365	61426
2008	3	130 Ophthalmology	132749	71878	116738	116738	63119
2008	3	140 Oral Surgery	44157	8742	37382	37382	7394
2008	3	141 Restorative Dentistry	5819	616	4553	4553	591
2008	3	142 Paediatric Dentistry	2520	104	2043	2043	99
2008	3	143 Orthodontics	7484	858	6283	6283	742
2008	3	145 Oral & Maxillo Facial Surgery	8627	1912	7239	7239	1694
2008	3	146 Endodontics	51	0	45	45	0
2008	3	147 Periodontics	202	0	178	178	0
2008	3	148 Prosthodontics	77	2	70	70	2
2008	3	150 Neurosurgery	6968	3050	5529	5529	2391
2008	3	160 Plastic Surgery	19575	8750	16766	16766	7384
2008	3	170 Cardiothoracic Surgery	4497	402	4001	4001	362
2008	3	171 Paediatric Surgery	4893	2859	3970	3970	2357
2008	3	180 Accident & Emergency (A&E)	11397	396	9463	9463	372
2008	3	190 Anaesthetics	16343	7127	13456	13456	5837
2008	3	192 Critical Care Medicine	151	33	124	124	26
2008	3	199 Non-UK Provider; specialty function not known, treatment mainly surgical	1650	1137	1244	1244	872
2008	3	300 General Medicine	82919	49813	69426	69426	42318
2008	3	301 Gastroenterology	20255	13389	16424	16424	11025
2008	3	302 Endocrinology	7484	4364	6018	6018	3584
2008	3	303 Clinical Haematology	14606	6072	12713	12713	5322
2008	3	304 Clinical Physiology	1343	349	1102	1102	317
2008	3	305 Clinical Pharmacology	352	150	278	278	124
2008	3	310 Audiological Medicine	10406	3738	9226	9226	3241
2008	3	311 Clinical Genetics	1648	328	1340	1340	268
2008	3	312 Clinical Cytogenetics & Molecular Genetics	3	0	3	3	0
2008	3	313 Clinical Immunology & Allergy	1986	1441	1540	1540	1133
2008	3	314 Rehabilitation	8842	2460	7494	7494	2061
2008	3	315 Palliative Medicine	673	202	582	582	177
2008	3	320 Cardiology	62698	31959	54721	54721	28377
2008	3	321 Paediatric Cardiology	1824	489	1491	1491	405
2008	3	330 Dermatology	67031	56592	57629	57629	48859
2008	3	340 Respiratory Medicine (Thoracic Medicine)	19401	8467	15972	15972	7338
2008	3	350 Infectious Diseases	1353	483	1034	1034	375
2008	3	352 Tropical Medicine	363	82	308	308	68
2008	3	360 Genitourinary Medicine	4945	98	4451	4451	91
2008	3	361 Nephrology	6217	3685	5162	5162	3126
2008	3	370 Medical Oncology	5877	376	5330	5330	333
2008	3	371 Nuclear Medicine	217	108	171	171	74
2008	3	400 Neurology	32694	21614	27243	27243	18034
2008	3	401 Clinical Neuro-physiology	3965	411	3457	3457	352
2008	3	410 Rheumatology	26016	18577	21990	21990	16026
2008	3	420 Paediatrics	51683	27850	44228	44228	24111
2008	3	421 Paediatric Neurology	1347	347	1085	1085	292
2008	3	430 Geriatric Medicine	14372	7406	11758	11758	6297
2008	3	450 Dental Medicine Specialties	1737	173	1342	1342	130
2008	3	460 Medical Ophthalmology	716	381	611	611	321
2008	3	499 Non-UK Provider; specialty function not known, treatment mainly medical	1494	384	1366	1366	352
2008	3	501 Obstetrics	55568	35008	48917	48917	30481
2008	3	502 Gynaecology	112948	77652	98779	98779	67791
2008	3	560 Midwife episode	20793	12652	18925	18925	11207
2008	3	600 General Medical Practice	2069	1601	1774	1774	1436
2008	3	700 Learning Disability (previously MH)	443	160	341	341	125
2008	3	710 Adult Mental Illness	16053	5042	11951	11951	3743
2008	3	711 Child & Adolescent Psychiatry	2705	882	2264	2264	726
2008	3	712 Forensic Psychiatry	119	10	84	84	7
2008	3	713 Psychotherapy	431	108	343	343	94
2008	3	715 Old Age Psychiatry	5849	3072	5036	5036	2608
2008	3	800 Clinical Oncology (previously Radiotherapy)	12801	630	11825	11825	567
2008	3	810 Radiology	5889	2609	5621	5621	2509
2008	3	820 General Pathology	243	153	227	227	142
2008	3	822 Chemical Pathology	1330	1014	1145	1145	891
2008	3	823 Haematology	2094	844	1790	1790	714
2008	3	824 Histopathology	55	10	50	50	7
2008	3	830 Immunopathology	388	305	313	313	246
2008	3	831 Medical Microbiology & Virology	9	0	8	8	0
2008	3	900 Community Medicine	666	397	581	581	328
2008	3	901 Occupational Medicine	64	17	56	56	15
2008	3	902 Community Health Services Dental	162	21	131	131	20
2008	3	950 Nursing episode	32649	9136	29257	29257	8160
2008	3	960 Allied Health Professional Episode	59821	24277	51285	51285	20726
2008	4	& Not Known	4982	1545	4341	4341	1386
2008	4	100 General Surgery	153896	117206	133817	133817	102607
2008	4	101 Urology	55824	39688	46891	46891	33786
2008	4	110 Trauma & Orthopaedics	224267	98647	197967	197967	85831
2008	4	120 Ear, Nose & Throat (ENT)	115465	84535	99328	99328	72757
2008	4	130 Ophthalmology	157241	86372	136976	136976	74895
2008	4	140 Oral Surgery	50098	10090	42466	42466	8455
2008	4	141 Restorative Dentistry	8080	671	6114	6114	646
2008	4	142 Paediatric Dentistry	3057	140	2480	2480	129
2008	4	143 Orthodontics	8897	949	7590	7590	817
2008	4	145 Oral & Maxillo Facial Surgery	11325	2305	9435	9435	1995
2008	4	146 Endodontics	92	1	83	83	1
2008	4	147 Periodontics	197	1	174	174	1
2008	4	148 Prosthodontics	130	3	122	122	3
2008	4	150 Neurosurgery	7944	3594	6592	6592	3002
2008	4	160 Plastic Surgery	23499	11425	20193	20193	9646
2008	4	170 Cardiothoracic Surgery	5467	361	4798	4798	289
2008	4	171 Paediatric Surgery	5247	2945	4316	4316	2464
2008	4	180 Accident & Emergency (A&E)	12851	549	10667	10667	500
2008	4	190 Anaesthetics	20010	8406	16698	16698	6954
2008	4	192 Critical Care Medicine	234	67	205	205	63
2008	4	199 Non-UK Provider; specialty function not known, treatment mainly surgical	1873	1255	1418	1418	960
2008	4	300 General Medicine	99404	58978	82942	82942	49668
2008	4	301 Gastroenterology	25285	16684	20525	20525	13753
2008	4	302 Endocrinology	8421	4647	6875	6875	3806
2008	4	303 Clinical Haematology	17442	7437	15338	15338	6572
2008	4	304 Clinical Physiology	1336	339	1140	1140	295
2008	4	305 Clinical Pharmacology	430	208	331	331	160
2008	4	310 Audiological Medicine	12693	3786	11317	11317	3332
2008	4	311 Clinical Genetics	2158	371	1755	1755	300
2008	4	312 Clinical Cytogenetics & Molecular Genetics	4	0	4	4	0
2008	4	313 Clinical Immunology & Allergy	2290	1625	1860	1860	1343
2008	4	314 Rehabilitation	10258	3023	9122	9122	2622
2008	4	315 Palliative Medicine	899	303	787	787	275
2008	4	320 Cardiology	70670	35489	61882	61882	31552
2008	4	321 Paediatric Cardiology	2075	532	1769	1769	456
2008	4	330 Dermatology	79843	67481	68054	68054	57594
2008	4	340 Respiratory Medicine (Thoracic Medicine)	22529	9712	18729	18729	8418
2008	4	350 Infectious Diseases	1834	552	1494	1494	438
2008	4	352 Tropical Medicine	468	126	379	379	105
2008	4	360 Genitourinary Medicine	6007	138	5461	5461	136
2008	4	361 Nephrology	7169	3930	6066	6066	3359
2008	4	370 Medical Oncology	6660	485	5972	5972	406
2008	4	371 Nuclear Medicine	428	157	356	356	107
2008	4	400 Neurology	37328	24451	31534	31534	20634
2008	4	401 Clinical Neuro-physiology	4806	488	4119	4119	416
2008	4	410 Rheumatology	28262	20066	23885	23885	17203
2008	4	420 Paediatrics	58438	31557	49755	49755	27173
2008	4	421 Paediatric Neurology	1384	398	1100	1100	319
2008	4	430 Geriatric Medicine	18276	9068	15236	15236	7820
2008	4	450 Dental Medicine Specialties	2325	199	1891	1891	154
2008	4	460 Medical Ophthalmology	897	488	768	768	414
2008	4	499 Non-UK Provider; specialty function not known, treatment mainly medical	1313	287	1186	1186	267
2008	4	501 Obstetrics	65765	41112	58267	58267	35999
2008	4	502 Gynaecology	134908	93296	117362	117362	81085
2008	4	560 Midwife episode	26489	16529	24281	24281	14787
2008	4	600 General Medical Practice	1456	1218	1252	1252	1075
2008	4	700 Learning Disability (previously MH)	1520	393	1153	1153	272
2008	4	710 Adult Mental Illness	27669	8669	21065	21065	6357
2008	4	711 Child & Adolescent Psychiatry	3361	1103	2877	2877	932
2008	4	712 Forensic Psychiatry	154	5	139	139	5
2008	4	713 Psychotherapy	511	157	443	443	147
2008	4	715 Old Age Psychiatry	10848	5452	9376	9376	4685
2008	4	800 Clinical Oncology (previously Radiotherapy)	15941	717	14731	14731	654
2008	4	810 Radiology	8462	3271	8119	8119	3145
2008	4	820 General Pathology	301	211	279	279	193
2008	4	821 Blood Transfusion	3	3	3	3	3
2008	4	822 Chemical Pathology	1684	1332	1439	1439	1147
2008	4	823 Haematology	2466	1064	2102	2102	909
2008	4	824 Histopathology	58	8	53	53	7
2008	4	830 Immunopathology	500	411	426	426	353
2008	4	831 Medical Microbiology & Virology	16	10	16	16	10
2008	4	900 Community Medicine	932	568	797	797	467
2008	4	901 Occupational Medicine	274	40	223	223	37
2008	4	902 Community Health Services Dental	173	14	151	151	13
2008	4	903 Public Health Medicine	44	30	37	37	27
2008	4	950 Nursing episode	42958	12962	38825	38825	11655
2008	4	960 Allied Health Professional Episode	93240	37686	79316	79316	31635
2008	5	& Not Known	4797	1545	4220	4220	1400
2008	5	100 General Surgery	139471	107494	120679	120679	93541
2008	5	101 Urology	50209	36108	41827	41827	30358
2008	5	110 Trauma & Orthopaedics	215204	90665	189667	189667	78334
2008	5	120 Ear, Nose & Throat (ENT)	105740	77277	90256	90256	65969
2008	5	130 Ophthalmology	141652	77306	122892	122892	66532
2008	5	140 Oral Surgery	45163	8918	37684	37684	7417
2008	5	141 Restorative Dentistry	6448	554	5025	5025	534
2008	5	142 Paediatric Dentistry	2721	156	2245	2245	151
2008	5	143 Orthodontics	7726	738	6402	6402	607
2008	5	145 Oral & Maxillo Facial Surgery	10715	2246	8958	8958	1944
2008	5	146 Endodontics	59	0	58	58	0
2008	5	147 Periodontics	234	1	210	210	1
2008	5	148 Prosthodontics	97	5	86	86	5
2008	5	150 Neurosurgery	7247	3343	5935	5935	2737
2008	5	160 Plastic Surgery	22329	10884	19093	19093	9084
2008	5	170 Cardiothoracic Surgery	4697	355	4094	4094	296
2008	5	171 Paediatric Surgery	4739	2809	3898	3898	2340
2008	5	180 Accident & Emergency (A&E)	13877	441	11411	11411	401
2008	5	190 Anaesthetics	18900	8205	15755	15755	6721
2008	5	192 Critical Care Medicine	166	47	141	141	43
2008	5	199 Non-UK Provider; specialty function not known, treatment mainly surgical	1755	1182	1367	1367	916
2008	5	300 General Medicine	90122	54524	74671	74671	45381
2008	5	301 Gastroenterology	22330	14829	18108	18108	12169
2008	5	302 Endocrinology	7549	4314	6048	6048	3536
2008	5	303 Clinical Haematology	15333	6769	13274	13274	5891
2008	5	304 Clinical Physiology	1238	296	1093	1093	268
2008	5	305 Clinical Pharmacology	375	168	299	299	138
2008	5	310 Audiological Medicine	10709	3369	9510	9510	2916
2008	5	311 Clinical Genetics	1829	345	1527	1527	283
2008	5	312 Clinical Cytogenetics & Molecular Genetics	6	0	5	5	0
2008	5	313 Clinical Immunology & Allergy	2071	1495	1601	1601	1168
2008	5	314 Rehabilitation	8806	2531	7845	7845	2233
2008	5	315 Palliative Medicine	688	194	601	601	177
2008	5	320 Cardiology	62532	31841	54646	54646	28153
2008	5	321 Paediatric Cardiology	1960	511	1589	1589	414
2008	5	330 Dermatology	76766	66295	65055	65055	56401
2008	5	340 Respiratory Medicine (Thoracic Medicine)	20541	8835	16956	16956	7643
2008	5	350 Infectious Diseases	1792	588	1343	1343	442
2008	5	352 Tropical Medicine	417	108	322	322	85
2008	5	360 Genitourinary Medicine	5996	102	5463	5463	97
2008	5	361 Nephrology	6630	3658	5562	5562	3077
2008	5	370 Medical Oncology	5920	456	5284	5284	387
2008	5	371 Nuclear Medicine	381	99	335	335	78
2008	5	400 Neurology	33571	22145	28036	28036	18508
2008	5	401 Clinical Neuro-physiology	4337	484	3733	3733	408
2008	5	410 Rheumatology	27064	19725	22930	22930	16936
2008	5	420 Paediatrics	53482	28820	45325	45325	24630
2008	5	421 Paediatric Neurology	1281	355	1044	1044	290
2008	5	430 Geriatric Medicine	16747	8545	13927	13927	7306
2008	5	450 Dental Medicine Specialties	1839	165	1469	1469	127
2008	5	460 Medical Ophthalmology	592	306	493	493	260
2008	5	499 Non-UK Provider; specialty function not known, treatment mainly medical	1247	248	1158	1158	227
2008	5	501 Obstetrics	61347	37222	54602	54602	32533
2008	5	502 Gynaecology	122527	83777	106562	106562	72443
2008	5	560 Midwife episode	24899	14877	22869	22869	13221
2008	5	600 General Medical Practice	1528	1229	1313	1313	1076
2008	5	700 Learning Disability (previously MH)	1312	345	958	958	245
2008	5	710 Adult Mental Illness	23447	7304	17825	17825	5243
2008	5	711 Child & Adolescent Psychiatry	2887	953	2475	2475	783
2008	5	712 Forensic Psychiatry	153	5	140	140	4
2008	5	713 Psychotherapy	445	163	395	395	159
2008	5	715 Old Age Psychiatry	9438	4599	8146	8146	3935
2008	5	800 Clinical Oncology (previously Radiotherapy)	14034	636	12952	12952	577
2008	5	810 Radiology	8324	3638	7780	7780	3286
2008	5	820 General Pathology	281	179	261	261	163
2008	5	821 Blood Transfusion	3	3	3	3	3
2008	5	822 Chemical Pathology	1306	1013	1118	1118	877
2008	5	823 Haematology	2271	1005	1875	1875	834
2008	5	824 Histopathology	57	2	50	50	1
2008	5	830 Immunopathology	452	374	372	372	308
2008	5	831 Medical Microbiology & Virology	8	2	8	8	2
2008	5	900 Community Medicine	730	414	632	632	338
2008	5	901 Occupational Medicine	202	26	148	148	26
2008	5	902 Community Health Services Dental	117	15	87	87	12
2008	5	903 Public Health Medicine	32	23	29	29	21
2008	5	904 Public Health Dental	40	0	38	38	0
2008	5	950 Nursing episode	39490	12006	35661	35661	10727
2008	5	960 Allied Health Professional Episode	81998	33961	69337	69337	28134
2008	6	& Not Known	6223	1901	5503	5503	1680
2008	6	100 General Surgery	150543	116043	129612	129612	100484
2008	6	101 Urology	51421	36803	42896	42896	31062
2008	6	110 Trauma & Orthopaedics	228262	99530	200883	200883	85988
2008	6	120 Ear, Nose & Throat (ENT)	112369	82166	95814	95814	70099
2008	6	130 Ophthalmology	150889	83555	131058	131058	72170
2008	6	140 Oral Surgery	47697	9595	39877	39877	7933
2008	6	141 Restorative Dentistry	7275	712	5713	5713	687
2008	6	142 Paediatric Dentistry	2936	187	2413	2413	178
2008	6	143 Orthodontics	8465	783	7118	7118	676
2008	6	145 Oral & Maxillo Facial Surgery	11396	2382	9404	9404	2048
2008	6	146 Endodontics	55	0	50	50	0
2008	6	147 Periodontics	148	0	130	130	0
2008	6	148 Prosthodontics	140	4	120	120	4
2008	6	150 Neurosurgery	7986	3557	6626	6626	2954
2008	6	160 Plastic Surgery	24226	12064	20682	20682	10092
2008	6	170 Cardiothoracic Surgery	5167	346	4584	4584	302
2008	6	171 Paediatric Surgery	5208	3058	4228	4228	2501
2008	6	180 Accident & Emergency (A&E)	13446	434	11204	11204	406
2008	6	190 Anaesthetics	20650	9011	17404	17404	7506
2008	6	192 Critical Care Medicine	181	63	161	161	55
2008	6	199 Non-UK Provider; specialty function not known, treatment mainly surgical	1711	1158	1318	1318	917
2008	6	300 General Medicine	96324	57596	79401	79401	47631
2008	6	301 Gastroenterology	24720	16364	20119	20119	13541
2008	6	302 Endocrinology	8011	4511	6455	6455	3695
2008	6	303 Clinical Haematology	16152	7216	13805	13805	6188
2008	6	304 Clinical Physiology	1338	330	1178	1178	297
2008	6	305 Clinical Pharmacology	360	174	286	286	135
2008	6	310 Audiological Medicine	11536	3868	10171	10171	3263
2008	6	311 Clinical Genetics	2012	312	1641	1641	256
2008	6	312 Clinical Cytogenetics & Molecular Genetics	3	0	2	2	0
2008	6	313 Clinical Immunology & Allergy	2144	1587	1711	1711	1278
2008	6	314 Rehabilitation	9410	2521	8353	8353	2220
2008	6	315 Palliative Medicine	741	163	653	653	151
2008	6	320 Cardiology	67443	33125	58738	58738	29241
2008	6	321 Paediatric Cardiology	2051	562	1689	1689	452
2008	6	330 Dermatology	87929	75692	74314	74314	64079
2008	6	340 Respiratory Medicine (Thoracic Medicine)	23253	9996	18960	18960	8625
2008	6	350 Infectious Diseases	1825	630	1403	1403	483
2008	6	352 Tropical Medicine	402	78	346	346	68
2008	6	360 Genitourinary Medicine	6350	168	5758	5758	166
2008	6	361 Nephrology	7062	3900	5896	5896	3283
2008	6	370 Medical Oncology	6411	484	5737	5737	413
2008	6	371 Nuclear Medicine	467	130	420	420	94
2008	6	400 Neurology	36976	23857	31053	31053	20066
2008	6	401 Clinical Neuro-physiology	4742	627	4074	4074	531
2008	6	410 Rheumatology	29728	21495	25228	25228	18521
2008	6	420 Paediatrics	56555	30009	47891	47891	25617
2008	6	421 Paediatric Neurology	1373	360	1130	1130	304
2008	6	430 Geriatric Medicine	17505	8915	14552	14552	7616
2008	6	450 Dental Medicine Specialties	2020	237	1621	1621	184
2008	6	460 Medical Ophthalmology	742	429	632	632	368
2008	6	499 Non-UK Provider; specialty function not known, treatment mainly medical	1561	368	1439	1439	339
2008	6	501 Obstetrics	65178	38643	57894	57894	33720
2008	6	502 Gynaecology	131036	89919	114177	114177	78095
2008	6	560 Midwife episode	25030	15297	22975	22975	13559
2008	6	600 General Medical Practice	1878	1532	1604	1604	1355
2008	6	700 Learning Disability (previously MH)	1475	375	1115	1115	283
2008	6	710 Adult Mental Illness	23726	7201	17896	17896	5141
2008	6	711 Child & Adolescent Psychiatry	2921	921	2504	2504	754
2008	6	712 Forensic Psychiatry	157	4	148	148	4
2008	6	713 Psychotherapy	531	168	478	478	160
2008	6	715 Old Age Psychiatry	9917	4953	8584	8584	4277
2008	6	800 Clinical Oncology (previously Radiotherapy)	14581	634	13383	13383	582
2008	6	810 Radiology	9158	4237	8565	8565	3864
2008	6	820 General Pathology	209	138	195	195	127
2008	6	821 Blood Transfusion	3	3	3	3	3
2008	6	822 Chemical Pathology	1514	1162	1281	1281	987
2008	6	823 Haematology	2539	1027	2128	2128	845
2008	6	824 Histopathology	48	9	44	44	9
2008	6	830 Immunopathology	478	386	395	395	325
2008	6	831 Medical Microbiology & Virology	12	3	12	12	3
2008	6	900 Community Medicine	811	508	707	707	427
2008	6	901 Occupational Medicine	275	50	218	218	42
2008	6	902 Community Health Services Dental	160	18	133	133	16
2008	6	903 Public Health Medicine	34	19	32	32	18
2008	6	950 Nursing episode	42800	12343	38215	38215	11038
2008	6	960 Allied Health Professional Episode	89258	36363	75849	75849	30587
2008	7	& Not Known	6849	2128	6057	6057	1907
2008	7	100 General Surgery	162440	124472	139368	139368	107345
2008	7	101 Urology	58117	41633	48345	48345	35193
2008	7	110 Trauma & Orthopaedics	243559	108181	213165	213165	93183
2008	7	120 Ear, Nose & Throat (ENT)	118774	85665	100999	100999	72916
2008	7	130 Ophthalmology	157641	86117	135973	135973	73854
2008	7	140 Oral Surgery	49732	9675	41344	41344	7982
2008	7	141 Restorative Dentistry	6783	679	5437	5437	634
2008	7	142 Paediatric Dentistry	3368	166	2706	2706	155
2008	7	143 Orthodontics	8865	783	7364	7364	655
2008	7	145 Oral & Maxillo Facial Surgery	11346	2451	9376	9376	2117
2008	7	146 Endodontics	93	0	78	78	0
2008	7	147 Periodontics	188	2	165	165	1
2008	7	148 Prosthodontics	104	4	91	91	4
2008	7	150 Neurosurgery	8321	3757	6804	6804	3095
2008	7	160 Plastic Surgery	25121	12257	21227	21227	10089
2008	7	170 Cardiothoracic Surgery	5250	398	4657	4657	339
2008	7	171 Paediatric Surgery	5642	3251	4522	4522	2633
2008	7	180 Accident & Emergency (A&E)	14268	449	11670	11670	404
2008	7	190 Anaesthetics	22204	9818	18686	18686	8061
2008	7	192 Critical Care Medicine	118	65	96	96	55
2008	7	199 Non-UK Provider; specialty function not known, treatment mainly surgical	1914	1255	1478	1478	1001
2008	7	300 General Medicine	104150	61409	86436	86436	51252
2008	7	301 Gastroenterology	26019	17023	20981	20981	13959
2008	7	302 Endocrinology	9226	5324	7398	7398	4351
2008	7	303 Clinical Haematology	17378	7788	14924	14924	6777
2008	7	304 Clinical Physiology	1804	469	1587	1587	419
2008	7	305 Clinical Pharmacology	360	126	290	290	108
2008	7	310 Audiological Medicine	12994	4147	11423	11423	3560
2008	7	311 Clinical Genetics	2175	322	1771	1771	259
2008	7	312 Clinical Cytogenetics & Molecular Genetics	9	2	7	7	1
2008	7	313 Clinical Immunology & Allergy	2507	1814	1850	1850	1367
2008	7	314 Rehabilitation	10110	3051	8933	8933	2682
2008	7	315 Palliative Medicine	730	146	635	635	134
2008	7	320 Cardiology	73773	36545	64250	64250	32073
2008	7	321 Paediatric Cardiology	2178	576	1812	1812	458
2008	7	330 Dermatology	90394	78175	75790	75790	65593
2008	7	340 Respiratory Medicine (Thoracic Medicine)	24933	10591	20200	20200	9044
2008	7	350 Infectious Diseases	2158	725	1633	1633	528
2008	7	352 Tropical Medicine	509	103	411	411	79
2008	7	360 Genitourinary Medicine	7825	177	7099	7099	173
2008	7	361 Nephrology	7569	4195	6232	6232	3476
2008	7	370 Medical Oncology	7132	602	6343	6343	500
2008	7	371 Nuclear Medicine	542	168	453	453	105
2008	7	400 Neurology	40614	26316	33801	33801	21900
2008	7	401 Clinical Neuro-physiology	5156	639	4456	4456	541
2008	7	410 Rheumatology	31466	22676	26439	26439	19328
2008	7	420 Paediatrics	59375	31104	49367	49367	26103
2008	7	421 Paediatric Neurology	1484	380	1179	1179	291
2008	7	430 Geriatric Medicine	19313	9976	15887	15887	8451
2008	7	450 Dental Medicine Specialties	1988	213	1500	1500	163
2008	7	460 Medical Ophthalmology	797	480	674	674	414
2008	7	499 Non-UK Provider; specialty function not known, treatment mainly medical	1564	306	1456	1456	280
2008	7	501 Obstetrics	69452	41811	61567	61567	36540
2008	7	502 Gynaecology	136801	93591	118823	118823	80990
2008	7	560 Midwife episode	27976	17627	25351	25351	15431
2008	7	600 General Medical Practice	1722	1454	1495	1495	1283
2008	7	700 Learning Disability (previously MH)	1375	382	1060	1060	294
2008	7	710 Adult Mental Illness	24142	7536	18701	18701	5586
2008	7	711 Child & Adolescent Psychiatry	2981	985	2529	2529	798
2008	7	712 Forensic Psychiatry	159	4	143	143	4
2008	7	713 Psychotherapy	543	187	492	492	181
2008	7	715 Old Age Psychiatry	10132	4988	8874	8874	4362
2008	7	800 Clinical Oncology (previously Radiotherapy)	16610	1144	14980	14980	798
2008	7	810 Radiology	16542	5709	16147	16147	5535
2008	7	820 General Pathology	316	222	294	294	202
2008	7	821 Blood Transfusion	1	0	1	1	0
2008	7	822 Chemical Pathology	1669	1237	1411	1411	1068
2008	7	823 Haematology	2712	1121	2283	2283	920
2008	7	824 Histopathology	64	2	58	58	2
2008	7	830 Immunopathology	441	346	356	356	280
2008	7	831 Medical Microbiology & Virology	19	5	18	18	5
2008	7	900 Community Medicine	921	556	794	794	465
2008	7	901 Occupational Medicine	273	56	215	215	50
2008	7	902 Community Health Services Dental	184	19	151	151	18
2008	7	903 Public Health Medicine	39	22	33	33	21
2008	7	950 Nursing episode	46681	13858	42004	42004	12421
2008	7	960 Allied Health Professional Episode	99309	39401	84360	84360	33142
2008	8	& Not Known	5830	1820	5107	5107	1584
2008	8	100 General Surgery	133265	101863	113601	113601	87268
2008	8	101 Urology	48237	34677	39807	39807	29019
2008	8	110 Trauma & Orthopaedics	201399	90252	175345	175345	77267
2008	8	120 Ear, Nose & Throat (ENT)	97628	70320	82122	82122	59193
2008	8	130 Ophthalmology	135418	73881	116223	116223	62874
2008	8	140 Oral Surgery	43894	8745	36594	36594	7276
2008	8	141 Restorative Dentistry	4968	581	4019	4019	543
2008	8	142 Paediatric Dentistry	2544	114	2061	2061	96
2008	8	143 Orthodontics	7036	641	5774	5774	546
2008	8	145 Oral & Maxillo Facial Surgery	10032	2071	8283	8283	1764
2008	8	146 Endodontics	65	1	55	55	1
2008	8	147 Periodontics	165	0	137	137	0
2008	8	148 Prosthodontics	44	3	38	38	2
2008	8	150 Neurosurgery	7173	3232	5623	5623	2535
2008	8	160 Plastic Surgery	21973	10719	18435	18435	8699
2008	8	170 Cardiothoracic Surgery	4420	369	3920	3920	321
2008	8	171 Paediatric Surgery	4387	2598	3519	3519	2077
2008	8	180 Accident & Emergency (A&E)	11925	424	9772	9772	394
2008	8	190 Anaesthetics	17156	7610	14262	14262	6190
2008	8	192 Critical Care Medicine	104	43	90	90	38
2008	8	199 Non-UK Provider; specialty function not known, treatment mainly surgical	1718	1171	1342	1342	930
2008	8	300 General Medicine	86761	50600	71659	71659	41970
2008	8	301 Gastroenterology	22053	14360	17576	17576	11657
2008	8	302 Endocrinology	7290	4274	5784	5784	3408
2008	8	303 Clinical Haematology	14603	6488	12482	12482	5582
2008	8	304 Clinical Physiology	1311	348	1176	1176	320
2008	8	305 Clinical Pharmacology	364	131	282	282	110
2008	8	310 Audiological Medicine	11305	3533	10101	10101	3057
2008	8	311 Clinical Genetics	1721	291	1426	1426	238
2008	8	312 Clinical Cytogenetics & Molecular Genetics	5	1	5	5	1
2008	8	313 Clinical Immunology & Allergy	2192	1543	1616	1616	1156
2008	8	314 Rehabilitation	8398	2406	7414	7414	2094
2008	8	315 Palliative Medicine	615	121	533	533	112
2008	8	320 Cardiology	60746	30153	52614	52614	26366
2008	8	321 Paediatric Cardiology	1839	520	1532	1532	429
2008	8	330 Dermatology	79574	69344	65375	65375	57069
2008	8	340 Respiratory Medicine (Thoracic Medicine)	19853	8689	15997	15997	7386
2008	8	350 Infectious Diseases	1628	607	1254	1254	476
2008	8	352 Tropical Medicine	438	81	341	341	56
2008	8	360 Genitourinary Medicine	7203	146	6555	6555	143
2008	8	361 Nephrology	6394	3631	5181	5181	2986
2008	8	370 Medical Oncology	5927	423	5290	5290	349
2008	8	371 Nuclear Medicine	439	117	384	384	86
2008	8	400 Neurology	31915	20841	26208	26208	17171
2008	8	401 Clinical Neuro-physiology	4291	488	3724	3724	421
2008	8	410 Rheumatology	26573	19112	22273	22273	16284
2008	8	420 Paediatrics	45542	23368	37227	37227	19156
2008	8	421 Paediatric Neurology	1080	287	830	830	225
2008	8	430 Geriatric Medicine	15916	8258	13063	13063	6941
2008	8	450 Dental Medicine Specialties	1394	195	1077	1077	154
2008	8	460 Medical Ophthalmology	635	337	524	524	283
2008	8	499 Non-UK Provider; specialty function not known, treatment mainly medical	1494	283	1419	1419	266
2008	8	501 Obstetrics	58869	35211	51790	51790	30384
2008	8	502 Gynaecology	114581	77604	98826	98826	66469
2008	8	560 Midwife episode	24563	15232	22130	22130	13186
2008	8	600 General Medical Practice	1406	1213	1165	1165	1012
2008	8	700 Learning Disability (previously MH)	904	260	702	702	198
2008	8	710 Adult Mental Illness	19866	6191	15253	15253	4578
2008	8	711 Child & Adolescent Psychiatry	2195	712	1848	1848	581
2008	8	712 Forensic Psychiatry	139	2	125	125	2
2008	8	713 Psychotherapy	409	111	357	357	110
2008	8	715 Old Age Psychiatry	7888	3817	6875	6875	3324
2008	8	800 Clinical Oncology (previously Radiotherapy)	13626	478	12640	12640	433
2008	8	810 Radiology	18294	6030	17714	17714	5673
2008	8	820 General Pathology	198	120	180	180	107
2008	8	821 Blood Transfusion	1	1	1	1	1
2008	8	822 Chemical Pathology	1353	1007	1156	1156	876
2008	8	823 Haematology	2249	947	1891	1891	782
2008	8	824 Histopathology	31	1	28	28	1
2008	8	830 Immunopathology	392	320	315	315	261
2008	8	831 Medical Microbiology & Virology	16	3	16	16	3
2008	8	900 Community Medicine	765	488	640	640	405
2008	8	901 Occupational Medicine	230	47	189	189	43
2008	8	902 Community Health Services Dental	157	10	134	134	10
2008	8	903 Public Health Medicine	30	13	23	23	11
2008	8	950 Nursing episode	38082	10690	34237	34237	9554
2008	8	960 Allied Health Professional Episode	85969	33461	72834	72834	28003
2008	9	& Not Known	7173	2167	6425	6425	1935
2008	9	100 General Surgery	162443	124151	139196	139196	107084
2008	9	101 Urology	57301	41305	47527	47527	34656
2008	9	110 Trauma & Orthopaedics	246209	113641	215113	215113	97564
2008	9	120 Ear, Nose & Throat (ENT)	114451	82510	97231	97231	70303
2008	9	130 Ophthalmology	157783	86568	135765	135765	74127
2008	9	140 Oral Surgery	50938	10221	42480	42480	8484
2008	9	141 Restorative Dentistry	7128	693	5596	5596	645
2008	9	142 Paediatric Dentistry	2743	159	2203	2203	150
2008	9	143 Orthodontics	8373	754	7036	7036	647
2008	9	145 Oral & Maxillo Facial Surgery	11345	2278	9361	9361	1953
2008	9	146 Endodontics	66	0	60	60	0
2008	9	147 Periodontics	275	5	226	226	2
2008	9	148 Prosthodontics	88	0	74	74	0
2008	9	150 Neurosurgery	8655	3815	6925	6925	3086
2008	9	160 Plastic Surgery	25236	12501	21137	21137	10178
2008	9	170 Cardiothoracic Surgery	5213	364	4588	4588	303
2008	9	171 Paediatric Surgery	6030	3435	4916	4916	2821
2008	9	180 Accident & Emergency (A&E)	13537	525	11247	11247	488
2008	9	190 Anaesthetics	22411	10139	18571	18571	8194
2008	9	192 Critical Care Medicine	173	80	146	146	76
2008	9	199 Non-UK Provider; specialty function not known, treatment mainly surgical	1157	630	842	842	473
2008	9	300 General Medicine	101320	59280	83518	83518	49128
2008	9	301 Gastroenterology	26923	17431	21235	21235	14063
2008	9	302 Endocrinology	8695	5161	6967	6967	4152
2008	9	303 Clinical Haematology	16668	7650	14228	14228	6561
2008	9	304 Clinical Physiology	1532	372	1395	1395	355
2008	9	305 Clinical Pharmacology	443	186	359	359	155
2008	9	310 Audiological Medicine	13216	4053	11859	11859	3533
2008	9	311 Clinical Genetics	2061	349	1689	1689	302
2008	9	312 Clinical Cytogenetics & Molecular Genetics	5	0	4	4	0
2008	9	313 Clinical Immunology & Allergy	2702	1953	2060	2060	1504
2008	9	314 Rehabilitation	9793	3069	8627	8627	2644
2008	9	315 Palliative Medicine	741	169	646	646	152
2008	9	320 Cardiology	72387	35296	62652	62652	30918
2008	9	321 Paediatric Cardiology	2151	549	1810	1810	464
2008	9	330 Dermatology	92244	79046	75650	75650	65052
2008	9	340 Respiratory Medicine (Thoracic Medicine)	23510	10340	18776	18776	8772
2008	9	350 Infectious Diseases	2094	718	1590	1590	557
2008	9	352 Tropical Medicine	492	99	399	399	76
2008	9	360 Genitourinary Medicine	8383	144	7539	7539	140
2008	9	361 Nephrology	7862	4415	6420	6420	3645
2008	9	370 Medical Oncology	6745	534	6018	6018	437
2008	9	371 Nuclear Medicine	462	118	418	418	94
2008	9	400 Neurology	39480	25782	32716	32716	21349
2008	9	401 Clinical Neuro-physiology	5148	646	4509	4509	576
2008	9	410 Rheumatology	31884	22997	26627	26627	19509
2008	9	420 Paediatrics	56421	29549	47093	47093	24945
2008	9	421 Paediatric Neurology	1469	353	1181	1181	287
2008	9	430 Geriatric Medicine	18574	9690	15204	15204	8158
2008	9	450 Dental Medicine Specialties	1921	207	1476	1476	148
2008	9	460 Medical Ophthalmology	835	490	678	678	394
2008	9	499 Non-UK Provider; specialty function not known, treatment mainly medical	1618	290	1500	1500	262
2008	9	501 Obstetrics	66538	40208	58421	58421	34662
2008	9	502 Gynaecology	136582	93583	118285	118285	80785
2008	9	560 Midwife episode	27291	17039	24710	24710	14918
2008	9	600 General Medical Practice	1721	1439	1487	1487	1272
2008	9	700 Learning Disability (previously MH)	1176	365	921	921	267
2008	9	710 Adult Mental Illness	23948	7270	18609	18609	5467
2008	9	711 Child & Adolescent Psychiatry	2979	981	2519	2519	812
2008	9	712 Forensic Psychiatry	124	3	120	120	3
2008	9	713 Psychotherapy	532	138	478	478	133
2008	9	715 Old Age Psychiatry	9554	4455	8222	8222	3813
2008	9	800 Clinical Oncology (previously Radiotherapy)	15101	615	13894	13894	551
2008	9	810 Radiology	20984	6894	20159	20159	6300
2008	9	820 General Pathology	212	126	196	196	115
2008	9	821 Blood Transfusion	2	0	2	2	0
2008	9	822 Chemical Pathology	1673	1219	1379	1379	1012
2008	9	823 Haematology	2765	1113	2234	2234	864
2008	9	824 Histopathology	75	24	65	65	19
2008	9	830 Immunopathology	344	280	256	256	210
2008	9	831 Medical Microbiology & Virology	9	4	9	9	4
2008	9	900 Community Medicine	953	558	812	812	454
2008	9	901 Occupational Medicine	205	51	169	169	45
2008	9	902 Community Health Services Dental	179	14	155	155	14
2008	9	903 Public Health Medicine	23	15	18	18	11
2008	9	950 Nursing episode	44602	12903	39956	39956	11494
2008	9	960 Allied Health Professional Episode	102024	40829	85797	85797	33853
2008	10	& Not Known	6445	2638	5586	5586	2385
2008	10	100 General Surgery	164948	126406	141662	141662	109069
2008	10	101 Urology	59469	42722	49454	49454	36075
2008	10	110 Trauma & Orthopaedics	245881	114530	214449	214449	98257
2008	10	120 Ear, Nose & Throat (ENT)	119522	87206	101721	101721	74389
2008	10	130 Ophthalmology	161813	88698	139433	139433	76108
2008	10	140 Oral Surgery	52954	10431	44438	44438	8707
2008	10	141 Restorative Dentistry	7917	701	6226	6226	642
2008	10	142 Paediatric Dentistry	3223	92	2718	2718	87
2008	10	143 Orthodontics	9183	675	7719	7719	568
2008	10	145 Oral & Maxillo Facial Surgery	12544	2585	10360	10360	2192
2008	10	146 Endodontics	84	0	70	70	0
2008	10	147 Periodontics	263	2	227	227	2
2008	10	148 Prosthodontics	83	5	70	70	5
2008	10	150 Neurosurgery	8409	3777	6563	6563	2958
2008	10	160 Plastic Surgery	27002	13157	22508	22508	10504
2008	10	170 Cardiothoracic Surgery	5046	392	4419	4419	326
2008	10	171 Paediatric Surgery	5691	3277	4725	4725	2761
2008	10	180 Accident & Emergency (A&E)	13868	474	11476	11476	435
2008	10	190 Anaesthetics	23939	10761	19919	19919	8698
2008	10	192 Critical Care Medicine	110	27	80	80	21
2008	10	199 Non-UK Provider; specialty function not known, treatment mainly surgical	1029	460	747	747	340
2008	10	300 General Medicine	103461	60517	85321	85321	50090
2008	10	301 Gastroenterology	28098	18446	22231	22231	14865
2008	10	302 Endocrinology	9362	5715	7449	7449	4597
2008	10	303 Clinical Haematology	17158	7817	14598	14598	6711
2008	10	304 Clinical Physiology	1556	496	1430	1430	473
2008	10	305 Clinical Pharmacology	420	168	348	348	144
2008	10	310 Audiological Medicine	13567	4229	11973	11973	3631
2008	10	311 Clinical Genetics	2008	310	1645	1645	261
2008	10	312 Clinical Cytogenetics & Molecular Genetics	6	0	6	6	0
2008	10	313 Clinical Immunology & Allergy	2772	2000	2057	2057	1523
2008	10	314 Rehabilitation	10112	3166	8856	8856	2729
2008	10	315 Palliative Medicine	920	156	798	798	132
2008	10	320 Cardiology	74503	36344	64660	64660	31885
2008	10	321 Paediatric Cardiology	2222	587	1871	1871	475
2008	10	330 Dermatology	95089	81401	78387	78387	67397
2008	10	340 Respiratory Medicine (Thoracic Medicine)	24000	10424	19207	19207	8763
2008	10	350 Infectious Diseases	2176	745	1643	1643	565
2008	10	352 Tropical Medicine	509	116	399	399	91
2008	10	360 Genitourinary Medicine	8374	154	7629	7629	147
2008	10	361 Nephrology	8012	4468	6493	6493	3666
2008	10	370 Medical Oncology	6972	538	6142	6142	448
2008	10	371 Nuclear Medicine	531	141	469	469	106
2008	10	400 Neurology	40144	26106	32667	32667	21285
2008	10	401 Clinical Neuro-physiology	5442	763	4705	4705	676
2008	10	410 Rheumatology	31479	22827	26195	26195	19298
2008	10	420 Paediatrics	58521	30315	49488	49488	25815
2008	10	421 Paediatric Neurology	1390	348	1120	1120	268
2008	10	430 Geriatric Medicine	19364	9994	15945	15945	8479
2008	10	450 Dental Medicine Specialties	2114	211	1622	1622	167
2008	10	460 Medical Ophthalmology	800	456	668	668	390
2008	10	501 Obstetrics	68439	41188	60313	60313	35657
2008	10	502 Gynaecology	141374	97567	122622	122622	84275
2008	10	560 Midwife episode	32591	21602	29939	29939	19426
2008	10	600 General Medical Practice	1957	1638	1651	1651	1394
2008	10	700 Learning Disability (previously MH)	1247	346	980	980	265
2008	10	710 Adult Mental Illness	23766	7149	18443	18443	5425
2008	10	711 Child & Adolescent Psychiatry	3166	1023	2760	2760	885
2008	10	712 Forensic Psychiatry	205	11	176	176	8
2008	10	713 Psychotherapy	572	134	503	503	128
2008	10	715 Old Age Psychiatry	9531	4603	8116	8116	3919
2008	10	800 Clinical Oncology (previously Radiotherapy)	15426	682	14045	14045	616
2008	10	810 Radiology	22744	7590	21918	21918	7026
2008	10	820 General Pathology	199	123	179	179	106
2008	10	821 Blood Transfusion	2	1	2	2	1
2008	10	822 Chemical Pathology	1734	1278	1459	1459	1106
2008	10	823 Haematology	2877	1337	2395	2395	1118
2008	10	824 Histopathology	85	19	72	72	12
2008	10	830 Immunopathology	441	352	360	360	284
2008	10	831 Medical Microbiology & Virology	19	10	16	16	7
2008	10	900 Community Medicine	1509	969	1458	1458	944
2008	10	901 Occupational Medicine	212	37	192	192	35
2008	10	902 Community Health Services Dental	108	6	90	90	4
2008	10	903 Public Health Medicine	11	0	11	11	0
2008	10	950 Nursing episode	46810	13751	42160	42160	12418
2008	10	960 Allied Health Professional Episode	110806	43236	93544	93544	36035
2008	11	& Not Known	5336	2080	4827	4827	1886
2008	11	100 General Surgery	147995	112665	127273	127273	97660
2008	11	101 Urology	54655	39489	45833	45833	33571
2008	11	110 Trauma & Orthopaedics	212967	102838	186103	186103	88576
2008	11	120 Ear, Nose & Throat (ENT)	106585	76890	91088	91088	65859
2008	11	130 Ophthalmology	147896	81135	127237	127237	69541
2008	11	140 Oral Surgery	47478	9343	39552	39552	7794
2008	11	141 Restorative Dentistry	6966	598	5484	5484	544
2008	11	142 Paediatric Dentistry	2879	68	2403	2403	54
2008	11	143 Orthodontics	8338	653	7071	7071	549
2008	11	145 Oral & Maxillo Facial Surgery	11152	2138	9252	9252	1811
2008	11	146 Endodontics	86	0	72	72	0
2008	11	147 Periodontics	223	0	181	181	0
2008	11	148 Prosthodontics	61	3	55	55	3
2008	11	150 Neurosurgery	8752	3850	7061	7061	3109
2008	11	160 Plastic Surgery	24339	11768	20356	20356	9442
2008	11	170 Cardiothoracic Surgery	4668	357	4146	4146	283
2008	11	171 Paediatric Surgery	5350	3100	4388	4388	2553
2008	11	180 Accident & Emergency (A&E)	11614	439	9678	9678	417
2008	11	190 Anaesthetics	22527	10073	18874	18874	8233
2008	11	192 Critical Care Medicine	90	20	70	70	17
2008	11	199 Non-UK Provider; specialty function not known, treatment mainly surgical	833	394	624	624	298
2008	11	300 General Medicine	96426	55305	79777	79777	46281
2008	11	301 Gastroenterology	26296	17276	20798	20798	13965
2008	11	302 Endocrinology	8878	5374	7180	7180	4397
2008	11	303 Clinical Haematology	15837	7026	13507	13507	6022
2008	11	304 Clinical Physiology	1406	376	1278	1278	359
2008	11	305 Clinical Pharmacology	397	149	325	325	123
2008	11	310 Audiological Medicine	11201	3829	9802	9802	3278
2008	11	311 Clinical Genetics	2105	398	1759	1759	327
2008	11	312 Clinical Cytogenetics & Molecular Genetics	2	0	2	2	0
2008	11	313 Clinical Immunology & Allergy	2723	2002	2055	2055	1541
2008	11	314 Rehabilitation	8579	2799	7406	7406	2402
2008	11	315 Palliative Medicine	800	149	691	691	132
2008	11	320 Cardiology	68575	34212	59653	59653	29946
2008	11	321 Paediatric Cardiology	1960	570	1610	1610	454
2008	11	330 Dermatology	86553	73363	71021	71021	60372
2008	11	340 Respiratory Medicine (Thoracic Medicine)	22794	9865	18569	18569	8400
2008	11	350 Infectious Diseases	1737	626	1329	1329	494
2008	11	352 Tropical Medicine	366	86	301	301	64
2008	11	360 Genitourinary Medicine	7192	132	6464	6464	128
2008	11	361 Nephrology	6846	3712	5601	5601	3095
2008	11	370 Medical Oncology	6375	490	5644	5644	410
2008	11	371 Nuclear Medicine	445	114	384	384	78
2008	11	400 Neurology	38985	25486	32363	32363	21120
2008	11	401 Clinical Neuro-physiology	5124	729	4490	4490	647
2008	11	410 Rheumatology	29769	21421	24763	24763	18144
2008	11	420 Paediatrics	55480	28924	47074	47074	24805
2008	11	421 Paediatric Neurology	1400	344	1162	1162	280
2008	11	430 Geriatric Medicine	17497	8784	14404	14404	7466
2008	11	450 Dental Medicine Specialties	1897	186	1458	1458	138
2008	11	460 Medical Ophthalmology	764	434	650	650	370
2008	11	501 Obstetrics	62323	36956	55136	55136	31956
2008	11	502 Gynaecology	128177	87860	111343	111343	75959
2008	11	560 Midwife episode	27549	18478	25207	25207	16572
2008	11	600 General Medical Practice	1964	1523	1668	1668	1318
2008	11	700 Learning Disability (previously MH)	1016	231	843	843	191
2008	11	710 Adult Mental Illness	22624	6215	18145	18145	4858
2008	11	711 Child & Adolescent Psychiatry	3188	1009	2784	2784	881
2008	11	712 Forensic Psychiatry	161	5	138	138	5
2008	11	713 Psychotherapy	520	137	479	479	133
2008	11	715 Old Age Psychiatry	8738	4134	7570	7570	3580
2008	11	800 Clinical Oncology (previously Radiotherapy)	13979	591	12918	12918	532
2008	11	810 Radiology	20894	7130	20101	20101	6569
2008	11	820 General Pathology	180	104	170	170	95
2008	11	821 Blood Transfusion	3	1	3	3	1
2008	11	822 Chemical Pathology	1684	1281	1403	1403	1078
2008	11	823 Haematology	2858	1483	2393	2393	1267
2008	11	824 Histopathology	50	10	47	47	9
2008	11	830 Immunopathology	383	312	305	305	248
2008	11	831 Medical Microbiology & Virology	14	4	14	14	4
2008	11	900 Community Medicine	1725	1257	1683	1683	1235
2008	11	901 Occupational Medicine	225	36	206	206	36
2008	11	902 Community Health Services Dental	141	9	117	117	8
2008	11	903 Public Health Medicine	1	1	1	1	1
2008	11	950 Nursing episode	44958	13888	40535	40535	12596
2008	11	960 Allied Health Professional Episode	103334	40254	87266	87266	33750
2008	12	& Not Known	4001	1740	3422	3422	1536
2008	12	100 General Surgery	147614	113250	124529	124529	96173
2008	12	101 Urology	54315	39503	44945	44945	33220
2008	12	110 Trauma & Orthopaedics	213991	99085	184298	184298	83638
2008	12	120 Ear, Nose & Throat (ENT)	104615	75282	87335	87335	63058
2008	12	130 Ophthalmology	143999	78139	120673	120673	64982
2008	12	140 Oral Surgery	48277	9427	39508	39508	7705
2008	12	141 Restorative Dentistry	5830	402	4369	4369	366
2008	12	142 Paediatric Dentistry	2517	74	2020	2020	58
2008	12	143 Orthodontics	7303	620	5986	5986	524
2008	12	145 Oral & Maxillo Facial Surgery	11350	2237	9236	9236	1897
2008	12	146 Endodontics	45	1	36	36	1
2008	12	147 Periodontics	153	3	110	110	0
2008	12	148 Prosthodontics	30	1	25	25	1
2008	12	150 Neurosurgery	8494	3903	6574	6574	3000
2008	12	160 Plastic Surgery	22661	10642	18692	18692	8485
2008	12	170 Cardiothoracic Surgery	4159	282	3628	3628	240
2008	12	171 Paediatric Surgery	5049	2955	4125	4125	2424
2008	12	180 Accident & Emergency (A&E)	11806	481	9653	9653	447
2008	12	190 Anaesthetics	21538	9595	17549	17549	7613
2008	12	192 Critical Care Medicine	76	32	51	51	23
2008	12	199 Non-UK Provider; specialty function not known, treatment mainly surgical	801	331	617	617	264
2008	12	300 General Medicine	91662	53155	74321	74321	43214
2008	12	301 Gastroenterology	25695	17340	20003	20003	13660
2008	12	302 Endocrinology	8133	4904	6398	6398	3891
2008	12	303 Clinical Haematology	15427	6691	13049	13049	5701
2008	12	304 Clinical Physiology	1280	364	1151	1151	330
2008	12	305 Clinical Pharmacology	346	131	281	281	108
2008	12	310 Audiological Medicine	11656	3758	10057	10057	3098
2008	12	311 Clinical Genetics	1804	332	1387	1387	259
2008	12	312 Clinical Cytogenetics & Molecular Genetics	4	1	4	4	1
2008	12	313 Clinical Immunology & Allergy	2576	1832	1927	1927	1415
2008	12	314 Rehabilitation	7611	2416	6526	6526	2041
2008	12	315 Palliative Medicine	728	126	642	642	113
2008	12	320 Cardiology	64008	32688	54776	54776	28284
2008	12	321 Paediatric Cardiology	1941	549	1648	1648	444
2008	12	330 Dermatology	83587	70935	66710	66710	56936
2008	12	340 Respiratory Medicine (Thoracic Medicine)	21330	9604	17027	17027	8027
2008	12	350 Infectious Diseases	1606	620	1209	1209	454
2008	12	352 Tropical Medicine	309	67	259	259	55
2008	12	360 Genitourinary Medicine	6717	93	5960	5960	83
2008	12	361 Nephrology	6834	3675	5419	5419	2982
2008	12	370 Medical Oncology	6113	452	5357	5357	372
2008	12	371 Nuclear Medicine	451	135	389	389	102
2008	12	400 Neurology	37181	24810	30147	30147	20086
2008	12	401 Clinical Neuro-physiology	4531	645	3868	3868	576
2008	12	410 Rheumatology	27903	20549	22936	22936	17121
2008	12	420 Paediatrics	53951	28384	44880	44880	23816
2008	12	421 Paediatric Neurology	1303	313	1014	1014	237
2008	12	430 Geriatric Medicine	16499	8444	13257	13257	6988
2008	12	450 Dental Medicine Specialties	1569	182	1186	1186	133
2008	12	460 Medical Ophthalmology	600	375	485	485	296
2008	12	501 Obstetrics	62942	37387	55360	55360	32292
2008	12	502 Gynaecology	128623	88014	109479	109479	74325
2008	12	560 Midwife episode	27787	18456	25295	25295	16431
2008	12	600 General Medical Practice	1679	1356	1400	1400	1150
2008	12	700 Learning Disability (previously MH)	955	247	748	748	177
2008	12	710 Adult Mental Illness	20604	6012	15807	15807	4499
2008	12	711 Child & Adolescent Psychiatry	2597	863	2170	2170	686
2008	12	712 Forensic Psychiatry	150	14	135	135	14
2008	12	713 Psychotherapy	445	137	392	392	128
2008	12	715 Old Age Psychiatry	7686	3706	6436	6436	3093
2008	12	800 Clinical Oncology (previously Radiotherapy)	13584	644	12336	12336	588
2008	12	810 Radiology	19182	5815	18784	18784	5640
2008	12	820 General Pathology	180	108	166	166	97
2008	12	821 Blood Transfusion	2	0	2	2	0
2008	12	822 Chemical Pathology	1688	1279	1411	1411	1079
2008	12	823 Haematology	2691	1409	2223	2223	1164
2008	12	824 Histopathology	49	6	44	44	6
2008	12	830 Immunopathology	340	241	264	264	188
2008	12	831 Medical Microbiology & Virology	22	13	22	22	13
2008	12	900 Community Medicine	1350	889	1313	1313	868
2008	12	901 Occupational Medicine	197	51	169	169	50
2008	12	902 Community Health Services Dental	38	7	31	31	7
2008	12	903 Public Health Medicine	6	4	6	6	4
2008	12	950 Nursing episode	42474	13148	37897	37897	11779
2008	12	960 Allied Health Professional Episode	95644	36909	79555	79555	30530
2009	1	& Not Known	2020	1085	1543	1543	867
2009	1	100 General Surgery	149076	110864	127372	127372	95667
2009	1	101 Urology	57376	40375	47804	47804	34191
2009	1	110 Trauma & Orthopaedics	217864	101496	189602	189602	86896
2009	1	120 Ear, Nose & Throat (ENT)	110050	77882	93179	93179	66212
2009	1	130 Ophthalmology	153182	80134	130665	130665	68264
2009	1	140 Oral Surgery	49527	9249	41123	41123	7685
2009	1	141 Restorative Dentistry	6734	423	5211	5211	386
2009	1	142 Paediatric Dentistry	2838	50	2371	2371	43
2009	1	143 Orthodontics	8089	686	6844	6844	612
2009	1	145 Oral & Maxillo Facial Surgery	11766	2391	9814	9814	2084
2009	1	146 Endodontics	81	1	71	71	1
2009	1	147 Periodontics	235	1	200	200	1
2009	1	148 Prosthodontics	53	2	44	44	1
2009	1	150 Neurosurgery	8250	3696	6663	6663	2992
2009	1	160 Plastic Surgery	23375	10942	19655	19655	8846
2009	1	170 Cardiothoracic Surgery	4939	311	4350	4350	254
2009	1	171 Paediatric Surgery	5493	3065	4492	4492	2537
2009	1	180 Accident & Emergency (A&E)	10932	508	9064	9064	473
2009	1	190 Anaesthetics	23787	9822	19563	19563	7888
2009	1	192 Critical Care Medicine	72	22	55	55	19
2009	1	199 Non-UK Provider; specialty function not known, treatment mainly surgical	929	394	655	655	274
2009	1	300 General Medicine	99114	54527	81513	81513	45158
2009	1	301 Gastroenterology	27041	17617	21775	21775	14301
2009	1	302 Endocrinology	9364	5460	7421	7421	4378
2009	1	303 Clinical Haematology	16508	6930	14060	14060	5956
2009	1	304 Clinical Physiology	1568	434	1377	1377	395
2009	1	305 Clinical Pharmacology	371	141	304	304	119
2009	1	310 Audiological Medicine	12865	3946	11131	11131	3225
2009	1	311 Clinical Genetics	2276	532	1832	1832	447
2009	1	312 Clinical Cytogenetics & Molecular Genetics	1	0	1	1	0
2009	1	313 Clinical Immunology & Allergy	2651	1858	1978	1978	1422
2009	1	314 Rehabilitation	8767	2675	7643	7643	2309
2009	1	315 Palliative Medicine	862	151	760	760	132
2009	1	320 Cardiology	70027	33874	59995	59995	29377
2009	1	321 Paediatric Cardiology	2215	671	1889	1889	538
2009	1	330 Dermatology	84433	69638	68421	68421	56705
2009	1	340 Respiratory Medicine (Thoracic Medicine)	23313	10123	18696	18696	8557
2009	1	350 Infectious Diseases	1973	692	1463	1463	518
2009	1	352 Tropical Medicine	379	110	296	296	76
2009	1	360 Genitourinary Medicine	7642	124	7028	7028	121
2009	1	361 Nephrology	7359	3959	6034	6034	3262
2009	1	370 Medical Oncology	6761	517	5948	5948	419
2009	1	371 Nuclear Medicine	541	115	479	479	80
2009	1	400 Neurology	37537	23977	30546	30546	19562
2009	1	401 Clinical Neuro-physiology	5114	691	4414	4414	603
2009	1	410 Rheumatology	30010	21283	24886	24886	17947
2009	1	420 Paediatrics	58300	30068	49006	49006	25471
2009	1	421 Paediatric Neurology	1382	351	1090	1090	279
2009	1	430 Geriatric Medicine	18295	8603	14966	14966	7247
2009	1	450 Dental Medicine Specialties	1953	240	1555	1555	198
2009	1	460 Medical Ophthalmology	723	450	588	588	356
2009	1	501 Obstetrics	65968	39274	58490	58490	34186
2009	1	502 Gynaecology	133412	90078	115247	115247	77565
2009	1	560 Midwife episode	30499	19928	27711	27711	17746
2009	1	600 General Medical Practice	2388	1919	1871	1871	1524
2009	1	700 Learning Disability (previously MH)	1171	281	974	974	219
2009	1	710 Adult Mental Illness	21901	6261	17008	17008	4786
2009	1	711 Child & Adolescent Psychiatry	3009	990	2636	2636	844
2009	1	712 Forensic Psychiatry	172	2	153	153	1
2009	1	713 Psychotherapy	568	155	473	473	124
2009	1	715 Old Age Psychiatry	8813	4080	7625	7625	3509
2009	1	800 Clinical Oncology (previously Radiotherapy)	15127	659	13802	13802	591
2009	1	810 Radiology	21261	7288	20688	20688	6988
2009	1	820 General Pathology	192	107	169	169	93
2009	1	822 Chemical Pathology	1889	1414	1600	1600	1220
2009	1	823 Haematology	2676	1201	2167	2167	951
2009	1	824 Histopathology	70	13	62	62	12
2009	1	830 Immunopathology	361	215	307	307	176
2009	1	831 Medical Microbiology & Virology	100	21	100	100	21
2009	1	900 Community Medicine	1341	808	1310	1310	790
2009	1	901 Occupational Medicine	218	36	200	200	35
2009	1	902 Community Health Services Dental	25	7	22	22	6
2009	1	903 Public Health Medicine	1	1	1	1	1
2009	1	950 Nursing episode	53335	15537	47341	47341	13763
2009	1	960 Allied Health Professional Episode	117450	43859	98324	98324	36618
2009	2	& Not Known	2154	1028	1685	1685	794
2009	2	100 General Surgery	140518	105824	117977	117977	89554
2009	2	101 Urology	53380	37657	43434	43434	31149
2009	2	110 Trauma & Orthopaedics	209721	93436	180131	180131	78688
2009	2	120 Ear, Nose & Throat (ENT)	102834	73683	85879	85879	61617
2009	2	130 Ophthalmology	140479	73181	117721	117721	60989
2009	2	140 Oral Surgery	45570	9072	36894	36894	7367
2009	2	141 Restorative Dentistry	6161	346	4656	4656	299
2009	2	142 Paediatric Dentistry	2736	44	2165	2165	33
2009	2	143 Orthodontics	7329	619	5941	5941	537
2009	2	145 Oral & Maxillo Facial Surgery	11263	2178	9338	9338	1842
2009	2	146 Endodontics	65	0	54	54	0
2009	2	147 Periodontics	203	2	172	172	1
2009	2	148 Prosthodontics	50	3	44	44	3
2009	2	150 Neurosurgery	7903	3587	6127	6127	2826
2009	2	160 Plastic Surgery	21248	10060	17465	17465	7979
2009	2	170 Cardiothoracic Surgery	4508	280	3866	3866	232
2009	2	171 Paediatric Surgery	4803	2791	3811	3811	2226
2009	2	180 Accident & Emergency (A&E)	11153	429	8884	8884	389
2009	2	190 Anaesthetics	21653	9077	17468	17468	7047
2009	2	192 Critical Care Medicine	43	7	27	27	4
2009	2	199 Non-UK Provider; specialty function not known, treatment mainly surgical	956	368	669	669	263
2009	2	300 General Medicine	92585	51500	74753	74753	41944
2009	2	301 Gastroenterology	25184	16698	19683	19683	13182
2009	2	302 Endocrinology	8374	4929	6522	6522	3874
2009	2	303 Clinical Haematology	15997	6795	13484	13484	5811
2009	2	304 Clinical Physiology	1461	349	1304	1304	338
2009	2	305 Clinical Pharmacology	324	140	246	246	108
2009	2	310 Audiological Medicine	11940	3581	10005	10005	2847
2009	2	311 Clinical Genetics	2094	384	1655	1655	301
2009	2	312 Clinical Cytogenetics & Molecular Genetics	3	0	3	3	0
2009	2	313 Clinical Immunology & Allergy	2479	1761	1734	1734	1255
2009	2	314 Rehabilitation	7892	2324	6613	6613	1939
2009	2	315 Palliative Medicine	822	147	729	729	124
2009	2	320 Cardiology	65565	32130	55399	55399	27352
2009	2	321 Paediatric Cardiology	1947	571	1571	1571	465
2009	2	330 Dermatology	77202	63571	61706	61706	51325
2009	2	340 Respiratory Medicine (Thoracic Medicine)	22500	9971	17596	17596	8154
2009	2	350 Infectious Diseases	1968	667	1476	1476	493
2009	2	352 Tropical Medicine	363	111	296	296	89
2009	2	360 Genitourinary Medicine	6576	127	6011	6011	123
2009	2	361 Nephrology	6650	3556	5328	5328	2898
2009	2	370 Medical Oncology	6475	552	5666	5666	454
2009	2	371 Nuclear Medicine	498	99	451	451	80
2009	2	400 Neurology	35163	22808	27799	27799	18117
2009	2	401 Clinical Neuro-physiology	4965	637	4146	4146	545
2009	2	410 Rheumatology	26616	19240	21446	21446	15716
2009	2	420 Paediatrics	54061	28230	44484	44484	23501
2009	2	421 Paediatric Neurology	1269	282	1006	1006	221
2009	2	430 Geriatric Medicine	17313	8493	13636	13636	6918
2009	2	450 Dental Medicine Specialties	1926	282	1454	1454	216
2009	2	460 Medical Ophthalmology	703	417	599	599	353
2009	2	501 Obstetrics	60424	36209	52748	52748	30982
2009	2	502 Gynaecology	123153	83940	105199	105199	71156
2009	2	560 Midwife episode	27294	17170	24382	24382	14853
2009	2	600 General Medical Practice	2094	1614	1608	1608	1252
2009	2	700 Learning Disability (previously MH)	1055	249	838	838	178
2009	2	710 Adult Mental Illness	20564	5920	15429	15429	4349
2009	2	711 Child & Adolescent Psychiatry	2489	810	2081	2081	654
2009	2	712 Forensic Psychiatry	120	2	105	105	2
2009	2	713 Psychotherapy	453	151	405	405	143
2009	2	715 Old Age Psychiatry	7927	3911	6657	6657	3278
2009	2	800 Clinical Oncology (previously Radiotherapy)	13608	630	12224	12224	553
2009	2	810 Radiology	18773	6336	18278	18278	6062
2009	2	820 General Pathology	207	115	174	174	98
2009	2	821 Blood Transfusion	2	0	2	2	0
2009	2	822 Chemical Pathology	1759	1316	1407	1407	1075
2009	2	823 Haematology	2403	1125	1885	1885	852
2009	2	824 Histopathology	69	14	55	55	9
2009	2	830 Immunopathology	317	217	244	244	162
2009	2	831 Medical Microbiology & Virology	33	24	33	33	24
2009	2	900 Community Medicine	1238	788	1190	1190	763
2009	2	901 Occupational Medicine	220	49	208	208	46
2009	2	902 Community Health Services Dental	24	1	20	20	1
2009	2	903 Public Health Medicine	19	8	19	19	8
2009	2	950 Nursing episode	49535	15769	43308	43308	13646
2009	2	960 Allied Health Professional Episode	107529	41133	87546	87546	33027
2009	3	& Not Known	2218	1049	1700	1700	826
2009	3	100 General Surgery	166804	126537	143230	143230	109411
2009	3	101 Urology	60562	42991	50563	50563	36413
2009	3	110 Trauma & Orthopaedics	245194	111131	215433	215433	96065
2009	3	120 Ear, Nose & Throat (ENT)	117859	83862	100866	100866	71848
2009	3	130 Ophthalmology	164831	86019	142465	142465	74055
2009	3	140 Oral Surgery	52475	10038	43584	43584	8270
2009	3	141 Restorative Dentistry	7480	516	6028	6028	477
2009	3	142 Paediatric Dentistry	3167	30	2634	2634	25
2009	3	143 Orthodontics	8076	653	6821	6821	569
2009	3	145 Oral & Maxillo Facial Surgery	13681	2634	11585	11585	2267
2009	3	146 Endodontics	48	1	35	35	1
2009	3	147 Periodontics	233	5	210	210	4
2009	3	148 Prosthodontics	60	2	54	54	1
2009	3	150 Neurosurgery	9049	4107	7503	7503	3410
2009	3	160 Plastic Surgery	24595	11480	20977	20977	9460
2009	3	170 Cardiothoracic Surgery	5217	331	4633	4633	279
2009	3	171 Paediatric Surgery	6052	3574	5032	5032	2987
2009	3	180 Accident & Emergency (A&E)	13795	430	11304	11304	403
2009	3	190 Anaesthetics	24780	10782	20494	20494	8775
2009	3	192 Critical Care Medicine	101	37	74	74	29
2009	3	199 Non-UK Provider; specialty function not known, treatment mainly surgical	3659	968	3388	3388	860
2009	3	300 General Medicine	105592	59118	87482	87482	49294
2009	3	301 Gastroenterology	28401	19047	22883	22883	15543
2009	3	302 Endocrinology	9307	5451	7505	7505	4437
2009	3	303 Clinical Haematology	18477	7944	15938	15938	6882
2009	3	304 Clinical Physiology	1844	397	1676	1676	364
2009	3	305 Clinical Pharmacology	434	167	355	355	140
2009	3	310 Audiological Medicine	14104	4353	12343	12343	3684
2009	3	311 Clinical Genetics	2694	553	2250	2250	447
2009	3	313 Clinical Immunology & Allergy	2720	1913	2034	2034	1478
2009	3	314 Rehabilitation	8973	2751	7785	7785	2346
2009	3	315 Palliative Medicine	804	133	722	722	124
2009	3	320 Cardiology	79361	38566	68987	68987	33825
2009	3	321 Paediatric Cardiology	2375	714	1986	1986	593
2009	3	330 Dermatology	89108	73842	73191	73191	61435
2009	3	340 Respiratory Medicine (Thoracic Medicine)	25789	11366	20968	20968	9613
2009	3	350 Infectious Diseases	2333	792	1775	1775	614
2009	3	352 Tropical Medicine	421	134	346	346	108
2009	3	360 Genitourinary Medicine	8709	151	7936	7936	144
2009	3	361 Nephrology	7939	4208	6521	6521	3551
2009	3	370 Medical Oncology	7342	557	6528	6528	475
2009	3	371 Nuclear Medicine	590	131	527	527	106
2009	3	400 Neurology	40723	26253	33429	33429	21592
2009	3	401 Clinical Neuro-physiology	5740	837	4939	4939	727
2009	3	410 Rheumatology	31596	23007	26637	26637	19583
2009	3	420 Paediatrics	64474	33883	54883	54883	29175
2009	3	421 Paediatric Neurology	1534	373	1276	1276	313
2009	3	430 Geriatric Medicine	20500	10157	16911	16911	8627
2009	3	450 Dental Medicine Specialties	2000	353	1633	1633	300
2009	3	460 Medical Ophthalmology	648	326	531	531	269
2009	3	499 Non-UK Provider; specialty function not known, treatment mainly medical	1	1	0	0	0
2009	3	501 Obstetrics	68903	40834	61031	61031	35506
2009	3	502 Gynaecology	143842	98797	125173	125173	85570
2009	3	560 Midwife episode	30991	19033	27771	27771	16430
2009	3	600 General Medical Practice	2606	2040	2029	2029	1623
2009	3	700 Learning Disability (previously MH)	1191	314	995	995	249
2009	3	710 Adult Mental Illness	22671	6615	17556	17556	5068
2009	3	711 Child & Adolescent Psychiatry	2984	953	2579	2579	810
2009	3	712 Forensic Psychiatry	154	5	142	142	4
2009	3	713 Psychotherapy	520	161	462	462	151
2009	3	715 Old Age Psychiatry	9136	4574	7916	7916	3953
2009	3	800 Clinical Oncology (previously Radiotherapy)	15365	695	14111	14111	635
2009	3	810 Radiology	22481	7622	22004	22004	7436
2009	3	820 General Pathology	223	128	192	192	110
2009	3	821 Blood Transfusion	4	0	3	3	0
2009	3	822 Chemical Pathology	1984	1528	1669	1669	1302
2009	3	823 Haematology	2771	1314	2286	2286	1068
2009	3	824 Histopathology	78	19	63	63	12
2009	3	830 Immunopathology	411	277	326	326	213
2009	3	831 Medical Microbiology & Virology	122	61	122	122	61
2009	3	900 Community Medicine	1521	983	1492	1492	975
2009	3	901 Occupational Medicine	240	51	235	235	50
2009	3	902 Community Health Services Dental	42	5	29	29	5
2009	3	903 Public Health Medicine	5	4	5	5	4
2009	3	950 Nursing episode	56590	18101	50772	50772	16078
2009	3	960 Allied Health Professional Episode	125635	47877	106370	106370	39912
2009	4	& Not Known	1904	927	1440	1440	732
2009	4	100 General Surgery	160578	121885	134961	134961	102882
2009	4	101 Urology	57624	40797	46731	46731	33437
2009	4	110 Trauma & Orthopaedics	230063	99652	197161	197161	82582
2009	4	120 Ear, Nose & Throat (ENT)	114608	82787	95347	95347	68727
2009	4	130 Ophthalmology	155411	81839	130711	130711	68530
2009	4	140 Oral Surgery	52085	9683	42931	42931	7850
2009	4	141 Restorative Dentistry	7620	467	6041	6041	393
2009	4	142 Paediatric Dentistry	2984	47	2455	2455	41
2009	4	143 Orthodontics	8019	630	6588	6588	558
2009	4	145 Oral & Maxillo Facial Surgery	13391	2647	10879	10879	2184
2009	4	146 Endodontics	87	0	75	75	0
2009	4	147 Periodontics	204	2	167	167	1
2009	4	148 Prosthodontics	58	1	47	47	1
2009	4	150 Neurosurgery	8905	3997	7235	7235	3239
2009	4	160 Plastic Surgery	23890	11311	20054	20054	9151
2009	4	170 Cardiothoracic Surgery	5066	316	4411	4411	269
2009	4	171 Paediatric Surgery	5709	3289	4534	4534	2611
2009	4	180 Accident & Emergency (A&E)	15669	1692	12793	12793	1572
2009	4	190 Anaesthetics	22305	9375	18259	18259	7400
2009	4	192 Critical Care Medicine	102	25	81	81	20
2009	4	199 Non-UK Provider; specialty function not known, treatment mainly surgical	945	400	678	678	281
2009	4	300 General Medicine	101284	56942	81071	81071	46010
2009	4	301 Gastroenterology	28887	19641	22785	22785	15560
2009	4	302 Endocrinology	9186	5642	7323	7323	4527
2009	4	303 Clinical Haematology	17975	8212	15080	15080	6926
2009	4	304 Clinical Physiology	1492	362	1361	1361	347
2009	4	305 Clinical Pharmacology	378	162	305	305	129
2009	4	310 Audiological Medicine	16024	4543	13572	13572	3706
2009	4	311 Clinical Genetics	2553	619	2147	2147	542
2009	4	312 Clinical Cytogenetics & Molecular Genetics	4	0	4	4	0
2009	4	313 Clinical Immunology & Allergy	2875	2048	2078	2078	1502
2009	4	314 Rehabilitation	9966	3249	8524	8524	2724
2009	4	315 Palliative Medicine	886	121	815	815	113
2009	4	320 Cardiology	75930	36886	64968	64968	31568
2009	4	321 Paediatric Cardiology	2008	586	1709	1709	476
2009	4	330 Dermatology	81332	68625	65885	65885	55925
2009	4	340 Respiratory Medicine (Thoracic Medicine)	24796	11243	19726	19726	9282
2009	4	350 Infectious Diseases	2250	725	1688	1688	549
2009	4	352 Tropical Medicine	433	110	361	361	86
2009	4	360 Genitourinary Medicine	9039	128	8289	8289	111
2009	4	361 Nephrology	7530	3844	6079	6079	3128
2009	4	370 Medical Oncology	7007	597	6154	6154	497
2009	4	371 Nuclear Medicine	448	110	374	374	81
2009	4	400 Neurology	38836	25244	31199	31199	20204
2009	4	401 Clinical Neuro-physiology	5867	892	4974	4974	790
2009	4	410 Rheumatology	28799	21101	23318	23318	17327
2009	4	420 Paediatrics	61187	32668	50324	50324	26905
2009	4	421 Paediatric Neurology	1374	316	1072	1072	238
2009	4	430 Geriatric Medicine	19574	9891	15891	15891	8235
2009	4	450 Dental Medicine Specialties	1862	220	1444	1444	161
2009	4	460 Medical Ophthalmology	639	374	521	521	298
2009	4	499 Non-UK Provider; specialty function not known, treatment mainly medical	3	3	3	3	3
2009	4	501 Obstetrics	64526	38667	56235	56235	33113
2009	4	502 Gynaecology	140062	95197	119432	119432	80284
2009	4	560 Midwife episode	38221	23138	34572	34572	20310
2009	4	600 General Medical Practice	3043	2655	2435	2435	2132
2009	4	700 Learning Disability (previously MH)	1121	302	966	966	250
2009	4	710 Adult Mental Illness	21108	6786	16141	16141	5080
2009	4	711 Child & Adolescent Psychiatry	2979	1024	2432	2432	818
2009	4	712 Forensic Psychiatry	189	32	176	176	32
2009	4	713 Psychotherapy	528	66	469	469	55
2009	4	715 Old Age Psychiatry	8942	4606	7688	7688	3992
2009	4	800 Clinical Oncology (previously Radiotherapy)	14820	739	13441	13441	624
2009	4	810 Radiology	41792	13967	41335	41335	13756
2009	4	820 General Pathology	201	107	180	180	94
2009	4	822 Chemical Pathology	1775	1337	1478	1478	1136
2009	4	823 Haematology	2711	1207	2249	2249	986
2009	4	824 Histopathology	64	9	54	54	7
2009	4	830 Immunopathology	328	245	233	233	172
2009	4	831 Medical Microbiology & Virology	87	66	87	87	66
2009	4	900 Community Medicine	1634	1086	1520	1520	1036
2009	4	901 Occupational Medicine	171	59	154	154	56
2009	4	902 Community Health Services Dental	29	5	25	25	5
2009	4	904 Public Health Dental	4	1	3	3	1
2009	4	950 Nursing episode	53134	16560	47009	47009	14507
2009	4	960 Allied Health Professional Episode	131662	45667	113345	113345	38885
2009	5	& Not Known	2156	1387	1668	1668	1157
2009	5	100 General Surgery	148971	112090	124581	124581	94177
2009	5	101 Urology	55094	38742	44604	44604	31646
2009	5	110 Trauma & Orthopaedics	224224	98334	191258	191258	81695
2009	5	120 Ear, Nose & Throat (ENT)	109137	79307	90232	90232	65413
2009	5	130 Ophthalmology	150730	78841	125912	125912	65627
2009	5	140 Oral Surgery	48055	9327	39181	39181	7559
2009	5	141 Restorative Dentistry	8124	460	6569	6569	408
2009	5	142 Paediatric Dentistry	3134	42	2559	2559	36
2009	5	143 Orthodontics	8019	752	6386	6386	646
2009	5	145 Oral & Maxillo Facial Surgery	12658	2647	10207	10207	2161
2009	5	146 Endodontics	70	0	57	57	0
2009	5	147 Periodontics	157	1	137	137	1
2009	5	148 Prosthodontics	58	2	49	49	2
2009	5	150 Neurosurgery	8363	3957	6717	6717	3154
2009	5	160 Plastic Surgery	23300	11159	19558	19558	9037
2009	5	170 Cardiothoracic Surgery	4573	316	3921	3921	260
2009	5	171 Paediatric Surgery	4970	2850	3934	3934	2274
2009	5	180 Accident & Emergency (A&E)	16291	1539	13350	13350	1435
2009	5	190 Anaesthetics	22397	9749	18442	18442	7764
2009	5	192 Critical Care Medicine	86	16	60	60	14
2009	5	199 Non-UK Provider; specialty function not known, treatment mainly surgical	53	53	52	52	52
2009	5	300 General Medicine	94930	54516	76361	76361	44555
2009	5	301 Gastroenterology	27642	18906	21660	21660	14737
2009	5	302 Endocrinology	8524	5099	6667	6667	4044
2009	5	303 Clinical Haematology	16980	7683	14248	14248	6473
2009	5	304 Clinical Physiology	1389	341	1266	1266	320
2009	5	305 Clinical Pharmacology	343	128	264	264	110
2009	5	310 Audiological Medicine	14562	4032	12457	12457	3315
2009	5	311 Clinical Genetics	2494	547	2071	2071	460
2009	5	312 Clinical Cytogenetics & Molecular Genetics	1	0	1	1	0
2009	5	313 Clinical Immunology & Allergy	2614	1808	1842	1842	1316
2009	5	314 Rehabilitation	9183	2901	7870	7870	2438
2009	5	315 Palliative Medicine	879	116	783	783	104
2009	5	320 Cardiology	71967	34763	61096	61096	29562
2009	5	321 Paediatric Cardiology	1992	578	1677	1677	486
2009	5	330 Dermatology	81603	68719	65403	65403	55596
2009	5	340 Respiratory Medicine (Thoracic Medicine)	22639	10029	18166	18166	8326
2009	5	350 Infectious Diseases	2180	716	1658	1658	540
2009	5	352 Tropical Medicine	312	99	261	261	82
2009	5	360 Genitourinary Medicine	8468	144	7718	7718	119
2009	5	361 Nephrology	7183	3837	5753	5753	3107
2009	5	370 Medical Oncology	6649	523	5814	5814	429
2009	5	371 Nuclear Medicine	503	97	441	441	74
2009	5	400 Neurology	37927	24386	29996	29996	19156
2009	5	401 Clinical Neuro-physiology	5864	927	5023	5023	810
2009	5	410 Rheumatology	29394	21544	23965	23965	17744
2009	5	420 Paediatrics	57215	30246	47080	47080	24914
2009	5	421 Paediatric Neurology	1372	306	1080	1080	233
2009	5	430 Geriatric Medicine	18339	9299	14877	14877	7691
2009	5	450 Dental Medicine Specialties	1579	142	1237	1237	113
2009	5	460 Medical Ophthalmology	585	322	479	479	266
2009	5	501 Obstetrics	59972	36317	52375	52375	31112
2009	5	502 Gynaecology	131941	88754	112582	112582	74828
2009	5	560 Midwife episode	37531	23695	33879	33879	20825
2009	5	600 General Medical Practice	2989	2604	2407	2407	2097
2009	5	700 Learning Disability (previously MH)	1051	284	891	891	237
2009	5	710 Adult Mental Illness	20340	6541	15813	15813	4993
2009	5	711 Child & Adolescent Psychiatry	2919	940	2418	2418	769
2009	5	712 Forensic Psychiatry	156	22	137	137	22
2009	5	713 Psychotherapy	640	63	582	582	56
2009	5	715 Old Age Psychiatry	9058	4548	7766	7766	3904
2009	5	800 Clinical Oncology (previously Radiotherapy)	14226	677	12813	12813	556
2009	5	810 Radiology	43477	14290	42987	42987	14037
2009	5	820 General Pathology	198	103	180	180	92
[truncated: 6,309 more rows]

## Sheet: Critical Care - Table 1
Count of critical care episodes by month and year from April 2008 to December 2015 (provisional)
London School of Hygiene and Tropical Medicine
NIC-04929-V2W0L
This tabulation has been produced according to the specification agreed on 22/02/2016
Please refer to the footnotes when interpreting the data
Copyright © 2016, Health and Social Care Information Centre. All Rights Reserved.
Year	Month	Critical Care Discharge Episodes
2008	4	11520
2008	5	11664
2008	6	11392
2008	7	12958
2008	8	11739
2008	9	11512
2008	10	11378
2008	11	10115
2008	12	9713
2009	1	10627
2009	2	10082
2009	3	9454
2009	4	13899
2009	5	14298
2009	6	14590
2009	7	14918
2009	8	13784
2009	9	13837
2009	10	14889
2009	11	14162
2009	12	14711
2010	1	14264
2010	2	13374
2010	3	12450
2010	4	16506
2010	5	17371
2010	6	17400
2010	7	18179
2010	8	16902
2010	9	17406
2010	10	19727
2010	11	19547
2010	12	19320
2011	1	18194
2011	2	17624
2011	3	17552
2011	4	19438
2011	5	20103
2011	6	20838
2011	7	20651
2011	8	19430
2011	9	19843
2011	10	20221
2011	11	20690
2011	12	19981
2012	1	20358
2012	2	19407
2012	3	17288
2012	4	18474
2012	5	20694
2012	6	19305
2012	7	20670
2012	8	20452
2012	9	19712
2012	10	21300
2012	11	21129
2012	12	20197
2013	1	20788
2013	2	18406
2013	3	16583
2013	4	20772
2013	5	21839
2013	6	20355
2013	7	21754
2013	8	20834
2013	9	20413
2013	10	22139
2013	11	22286
2013	12	20988
2014	1	22134
2014	2	18537
2014	3	17684
2014	4	20813
2014	5	22044
2014	6	21642
2014	7	23056
2014	8	21466
2014	9	21569
2014	10	23119
2014	11	21799
2014	12	21799
2015	1	22583
2015	2	20337
2015	3	18729
2015	4	22108
2015	5	23069
2015	6	23344
2015	7	24160
2015	8	23038
2015	9	23421
2015	10	24664
2015	11	23220
2015	12	20111

## Sheet: NHS only patients - Table 1 
Count of finished consultant episodes, finished admission episodes, finished emergency admissions, finished non-emergency admissions, finished elective admissions, total appointments, GP referred appointments, attended appointments, first attendances, GP referred attendances and critical care episodes for NHS patients from April 2007 to December 2015 (provisional)
London School of Hygiene and Tropical Medicine
NIC-04929-V2W0L
This tabulation has been produced according to the specification agreed on 22/02/2016
Please refer to the footnotes when interpreting the data
Copyright © 2016, Health and Social Care Information Centre. All Rights Reserved.
Year	Month	Finished Consultant Episodes	Finished Admission Episodes	Emergency Admissions	Non-Emergency Admissions	Elective Admissions	Total Outpatient Appointments	GP Referred Appointments	Attended Outpatient Appointments	Attended Outpatient First Appointments	GP Referred Outpatient Attendances	Critical Care Discharge Episodes
2007	4	1184495	1037046	386795	650251	486207	5078219	2000934	4141125	1225692	1621801	na
2007	5	1296226	1137835	406672	731163	551196	5592193	2208082	4565266	1376121	1797377	na
2007	6	1256568	1102082	389241	712841	539414	5475726	2180102	4461558	1355656	1772058	na
2007	7	1290861	1132109	396571	735538	552688	5720793	2270154	4634913	1412004	1833880	na
2007	8	1264645	1107742	390081	717661	535063	5454364	2183107	4416460	1353886	1758614	na
2007	9	1216579	1070476	375886	694590	517163	5416837	2167766	4379747	1347527	1742975	na
2007	10	1343916	1181304	409412	771892	590612	6120270	2452911	4994715	1525969	1999302	na
2007	11	1314369	1156445	397383	759062	586261	5911147	2375224	4868272	1485930	1956152	na
2007	12	1189428	1038787	397203	641584	469438	4669748	1887246	3786121	1165778	1529321	na
2008	1	1324161	1159396	403299	756097	578344	6102402	2445163	4982776	1497121	1997800	na
2008	2	1288330	1131664	382844	748820	581300	5613533	2241044	4641035	1406467	1857981	na
2008	3	1273244	1117155	404906	712249	535741	5229012	2101738	4278530	1301862	1723439	na
2008	4	1345675	1175344	405525	769819	595880	6359204	2539955	5203904	1579262	2086716	11344
2008	5	1318793	1151689	412068	739621	558121	5788253	2306948	4711264	1439793	1880798	11480
2008	6	1308689	1144768	400952	743816	570334	6123120	2446016	4986901	1541370	1995792	11193
2008	7	1390290	1216608	417242	799366	616961	6557743	2624739	5326077	1647967	2132181	12676
2008	8	1264689	1102524	396578	705946	528891	5453248	2185264	4403890	1370690	1762011	11499
2008	9	1346011	1174644	409240	765404	591266	6463270	2610827	5224869	1632132	2112513	11279
2008	10	1421979	1240127	431939	808188	631640	6708038	2717187	5436230	1685369	2205989	11167
2008	11	1329271	1162204	413064	749140	579881	6096756	2481067	4967937	1535749	2026562	9939
2008	12	1343060	1157938	445734	712204	538923	5849346	2396155	4667146	1464198	1912231	9575
2009	1	1352818	1171443	422486	748957	577652	6403623	2575806	5156556	1578633	2077439	10472
2009	2	1266905	1101305	391751	709554	548894	5931090	2380068	4665230	1440950	1877333	9908
2009	3	1436905	1252744	451286	801458	629027	6788024	2737969	5525466	1726129	2230757	9246
2009	4	1351396	1170322	426614	743708	572033	6681036	2699502	5384921	1652101	2168599	13648
2009	5	1338417	1158478	425517	732961	558366	6305978	2550429	5085513	1580064	2052793	13998
2009	6	1411649	1221607	426717	794890	622039	7341702	2998202	5917398	1855084	2410399	14284
2009	7	1439846	1247970	429741	818229	636831	7315558	2956598	5862588	1830155	2361062	14629
2009	8	1300901	1127751	401116	726635	552844	6280310	2575752	5025401	1573661	2047547	13511
2009	9	1395302	1211634	422576	789058	614522	7369686	3030996	5891655	1829620	2407375	13530
2009	10	1458014	1261295	449445	811850	630742	7240061	2971844	5821608	1798930	2373583	14626
2009	11	1414609	1223764	434334	789430	615026	7183410	2958465	5809647	1790933	2382181	13873
2009	12	1396073	1195702	456377	739325	563345	6592434	2727135	5191295	1619644	2131849	14527
2010	1	1344752	1155125	425704	729421	553808	6820671	2768716	5207546	1604644	2103469	14048
2010	2	1332725	1151980	403622	748358	587000	6818069	2774993	5487785	1670999	2220148	13132
2010	3	1520701	1316292	461370	854922	678232	7871469	3214482	6351327	1935351	2577677	12143
2010	4	1390608	1195140	433170	761970	589211	7004840	2897531	5596882	1686461	2296205	16239
2010	5	1398320	1208168	437954	770214	590583	6911869	2878879	5560873	1707827	2300428	17048
2010	6	1452756	1254767	433751	821016	642723	7703563	3234358	6155880	1906242	2566686	17028
2010	7	1470797	1271033	441372	829661	642736	7473455	3125647	5993837	1851337	2487603	17816
2010	8	1387027	1197055	424267	772788	590903	6963078	2927861	5560166	1711249	2316883	16579
2010	9	1449865	1253543	433875	819668	635245	7652748	3233002	6095454	1866898	2554949	17105
2010	10	1455254	1256395	441635	814760	624762	7213588	3028394	5781140	1758764	2409871	19351
2010	11	1479935	1276932	441223	835709	654485	7766681	3275640	6228424	1893244	2612775	19137
2010	12	1390376	1186811	462516	724295	544773	6559126	2758897	4954501	1507753	2065382	18989
2011	1	1414304	1210201	450799	759402	580532	7289225	3024991	5841631	1720082	2401493	17888
2011	2	1354725	1168528	412872	755656	592047	6992530	2889683	5647516	1674876	2316959	17304
2011	3	1531716	1323892	461593	862299	684056	8036584	3365747	6482440	1934706	2695160	17056
2011	4	1346574	1155273	425986	729287	555858	6593117	2737509	5230817	1570087	2152753	19089
2011	5	1420245	1223294	436377	786917	606059	7525804	3140351	6004846	1805127	2483771	19660
2011	6	1465214	1262044	429782	832262	652986	7914727	3327406	6311377	1921781	2631992	20395
2011	7	1437303	1239895	427211	812684	625725	7322077	3062098	5838888	1773071	2420645	20195
2011	8	1430981	1229970	423610	806360	625750	7518266	3166403	5969466	1805208	2486371	19066
2011	9	1452152	1249778	427379	822399	642629	7820580	3297027	6204906	1873093	2590479	19446
2011	10	1448851	1247094	436267	810827	632330	7551991	3166409	6030813	1830876	2503712	19810
2011	11	1489541	1282994	434207	848787	673072	8084372	3405035	6491617	1952976	2714548	20266
2011	12	1414983	1206459	449659	756800	579967	6779980	2841953	5377587	1610481	2230428	19641
2012	1	1476532	1265372	446995	818377	637706	7879697	3286856	6334469	1877357	2617568	19956
2012	2	1441668	1238263	430406	807857	641253	7591464	3160565	6078411	1810818	2507915	19043
2012	3	1550741	1334345	463084	871261	694261	7955894	3324063	6391008	1903887	2645138	16844
2012	4	1391222	1189451	431061	758390	585727	7261360	3023600	5838021	1734000	2406265	18198
2012	5	1550976	1330849	459833	871016	689116	8568616	3595731	6932835	2090949	2885020	20395
2012	6	1406021	1202435	434855	767580	591804	7135158	2975704	5707968	1707317	2356333	19001
2012	7	1513638	1296870	455841	841029	659751	8119715	3421277	6513186	1979227	2718233	20304
2012	8	1471740	1258014	438099	819915	637931	7725401	3252572	6188841	1875331	2577391	20097
2012	9	1416267	1213683	423513	790170	610170	7573784	3198583	6057930	1831283	2530992	19310
2012	10	1571104	1344689	460471	884218	700357	8717468	3695566	7029793	2136700	2950837	20933
2012	11	1525924	1307867	448523	859344	686379	8317293	3530609	6723523	2017365	2829594	20744
2012	12	1399350	1188912	455175	733737	561431	6733054	2852755	5347043	1619892	2239032	19914
2013	1	1513846	1286223	451784	834439	662322	8440891	3569596	6672374	1997358	2792054	20430
2013	2	1388199	1183865	408320	775545	620763	7566562	3193261	6091199	1822659	2547051	18107
2013	3	1480563	1262442	456942	805500	633825	7585938	3198840	6057232	1808486	2528346	16230
2013	4	1474994	1253709	446766	806943	644543	8503340	3561764	6848162	2033163	2835693	20403
2013	5	1512378	1287957	452068	835889	664323	8497679	3550643	6850353	2047054	2830677	21486
2013	6	1437553	1227077	425548	801529	634389	8136327	3417474	6546908	1966198	2719284	19972
2013	7	1565942	1334896	456883	878013	700889	9112636	3830963	7326408	2199289	3043075	21381
2013	8	1451075	1235483	432953	802530	627812	7873277	3302903	6285991	1869927	2597809	20467
2013	9	1466627	1251056	431936	819120	647985	8501304	3594134	6780527	2029283	2828263	20070
2013	10	1583015	1349093	462093	887000	711691	9216366	3883682	7400665	2206084	3080499	21771
2013	11	1517086	1293980	446798	847182	682360	8577294	3640071	6953320	2071326	2919456	21910
2013	12	1466834	1239157	472733	766424	599118	7601577	3228937	6082595	1819824	2549555	20680
2014	1	1579944	1340774	470316	870458	699407	8974407	3820083	7281474	2151025	3062260	21760
2014	2	1447066	1230616	430225	800391	644962	7993936	3401341	6493142	1940087	2737296	18221
2014	3	1567405	1332538	472262	860276	692175	8466125	3613267	6872960	2071444	2903574	17346
2014	4	1505555	1275061	461039	814022	652651	8527938	3632472	6855798	2056948	2881073	20494
2014	5	1544627	1309344	474422	834922	664104	8528491	3644207	6867591	2076897	2896490	21696
2014	6	1537944	1305044	459875	845169	678710	8929338	3854685	7167102	2184824	3052219	21238
2014	7	1619452	1375620	476673	898947	724769	9475968	4073980	7569317	2298957	3208030	22668
2014	8	1462155	1241288	441023	800265	630775	7912336	3416684	6289185	1904093	2668247	21105
2014	9	1563763	1332275	460828	871447	699177	9337390	4069772	7422651	2257042	3181676	21246
2014	10	1637858	1394471	482155	912316	737078	9626165	4189691	7667639	2332062	3284999	22741
2014	11	1540371	1313304	464220	849084	685990	8810938	3845337	7066483	2146552	3040455	21418
2014	12	1556986	1307826	497995	809831	645080	8523320	3722819	6714582	2042597	2888813	21527
2015	1	1564751	1316179	470352	845827	680485	9115398	3968450	7264130	2174698	3113546	22199
2015	2	1473742	1248799	430362	818437	668530	8534549	3726560	6827102	2047568	2937142	19968
2015	3	1633607	1388526	482339	906187	743376	9426611	4135867	7543867	2273882	3256999	18226
2015	4	1537362	1302245	463101	839144	675810	9011938	3940803	7119301	2151533	3079626	21755
2015	5	1541063	1308435	470045	838390	664826	8643287	3768939	6825254	2162208	2949914	22689
2015	6	1623784	1375617	471510	904107	733129	9947093	4358817	7841484	2503964	3402696	22976
2015	7	1656555	1403652	480807	922845	745570	9922360	4311073	7791035	2471225	3349163	23750
2015	8	1506193	1274156	453143	821013	649259	8530889	3720935	6709461	2078995	2884440	22659
2015	9	1603360	1356920	470797	886123	714890	9852979	4319054	7726912	2374257	3340820	23000
2015	10	1650170	1395228	487296	907932	735725	9745386	4265153	7704101	2362376	3328982	24315
2015	11	1605530	1358194	478404	879790	716908	9543232	4190626	7587211	2318381	3295975	22857
2015	12	1566856	1312303	491754	820549	658970	8683701	3824629	6765559	2050282	2936706	19858

## Sheet: Footnotes
Finished Admission Episodes
A finished admission episode (FAE) is the first period of admitted patient care under one consultant within one healthcare provider. FAEs are counted against the year or month in which the admission episode finishes. Admissions do not represent the number of patients, as a person may have more than one admission within the period.
Elective Admissions
Elective Admission, when the decision to admit could be separated in time from the actual admission: 11 = Waiting list 12 = Booked 13 = Planned
Finished Consultant Episodes
A finished consultant episode (FCE) is a continuous period of admitted patient care under one consultant within one healthcare provider. FCEs are counted against the year in which they end. Figures do not represent the number of different patients, as a person may have more than one episode of care within the same stay in hospital or in different stays in the same year.
Consultant Main Specialty
The specialty under which the consultant responsible for the care of the patient at that time is registered. Take care when analysing HES data by specialty, or by groups of specialties (such as "acute"). Trusts have different ways of managing specialties and attributing codes so it is better to analyse by specific diagnoses, operations or other patient or service information.
Assessing growth through time (Admitted patient care)
HES figures are available from 1989-90 onwards. Changes to the figures over time need to be interpreted in the context of improvements in data quality and coverage (particularly in earlier years), improvements in coverage of independent sector activity (particularly from 2006-07) and changes in NHS practice. For example, apparent reductions in activity may be due to a number of procedures which m…
First outpatient appointments
The number of first booked appointments for outpatients. They are recorded as one row per appointmentment that was made, whether it was attended or not.
Outpatient appointments
The number of booked appointments for outpatients. They are recorded as one row per appointmentment that was made, whether it was attended or not.
Outpatient attendances
The number of appointments which were attended by the patient.
First outpatient attendances
The number of first appointments or first tele-consultations that were attended. Please note a patient may have more than one series of attendances in a period so this should not be described as a count of patients.
Subsequent / Follow up appointments and attendances
First and subsequent outpatient appointments and attendances are included. Most GP referrals occur with the first appointment; however some are recorded against subsequent appointments.
GP referred
Where the source of referral for the consultant outpatient episode was a general medical practitioner or GP with special interest
Assessing growth through time (Outpatients)
HES figures are available from 2003-04 onwards. Changes to the figures over time need to be interpreted in the context of improvements in data quality and coverage (particularly in earlier years), improvements in coverage of independent sector activity (particularly from 2006-07) and changes in NHS practice. For example, changes in activity may be due to changes in the provision of care. Note tha…
Critical Care
An Intensive Care Unit (ICU) or High Dependency Unit (HDU) ward in a hospital, known as a critical care unit, provides support, monitoring and treatment for critically ill patients requiring constant support and monitoring to maintain function in at least one organ, and often in multiple organs. Medical equipment is used to take the place of patients’ organs during their recovery.
NHS only patients
The following administrative categories were excluded when producing totals for NHS only patients: 02 = Private patient: one who uses accommodation or services authorised under section 65 and/or 66 of the NHS Act 1977 (Section 7(10) of Health and Medicine Act 1988 refers) as amended by Section 26 of the National Health Service and Community Care Act 1990 The following codes were also excluded whe…
Provisional Data
The data are provisional and may be incomplete or contain errors for which no adjustments have yet been made. Counts produced from provisional data are likely to be lower than those generated for the same period in the final data set. This shortfall will be most pronounced in the final month of the latest period, ie November from the (month 9) April to November extract. It is also probable that c…
