# Supplementary material for: Association between the 2012 Health and Social Care Act and specialist visits and hospitalisations in England: A controlled interrupted time series analysis
Source: PLoS Med. 2017 Nov 14;14(11):e1002427. doi: 10.1371/journal.pmed.1002427 (PMC5685471; doi:10.1371/journal.pmed.1002427)
Supplement: S2 Data — (XLSX) [file pmed.1002427.s010.xlsx]

## Sheet: Notes
Source: SMR00 (Outpatients) SMR01 (Inpatient & daycase), ISD Scotland
Ref: IR2016-00478
Date Extracted: 15/03/2016
Key
- zero
* Indicates values that have been suppressed due to the potential risk of disclosure and to help maintain patient confidentiality.
For more information see ISDs disclosure control policy:
http://www.isdscotland.org/About-ISD/Confidentiality/disclosure_protocol_v3.pdf
Notes - Table 1
1. SMR00 collects patient-based data on new appointments at outpatient clinics in all specialties (except A&E and Genito-Urinary Medicine). There is provision to record data on return attendances.
2. Attendance data include patients who attended their outpatient appointment and were seen and patients who attended but were not seen (Could Not Wait) .
3. Appointment data include patients who attended and were seen, patients who attended but were not seen Could Not Wait) and patients who did not attend and gave no prior warning (Did Not Attend).
4. Data include new outpatients only
5. SMR00 returns for new outpatient appointments are approximately 97% complete for quarter ending December 2015. Completeness varies accross health boards. See below link to data completeness for more information.
http://www.isdscotland.org/products-and-Services/Data-Support-and-Monitoring/SMR-Completeness/
6. For quarterly data on outpatient attendances release in December 2015 click here
7. For annual data on outpatient attendances released in December 2015 click here
Notes - Table 2
1. These statistics are derived from data collected on discharges from non-obstetric and non-psychiatric hospitals (SMR01) in Scotland. Only patients treated as inpatients or day cases are included. The specialty of geriatric long stay is excluded.
2. Data are based on date of admission.
3. Data relate to all patients treated by the NHS in Scotland
4. The basic unit of analysis for these figures is a Continuous Inpatient Stay (CIS) in hospital - Probability matching methods have been used to link together individual SMR01 hospitals episodes for each patient, thereby creating "linked" patient histories. Within these patient histories, SMR01 episodes are grouped according to whether they form part of a continuous spell of treatment (whether o…
5. The analysis is based on the specialty at discharge.
6. An emergency admission occurs when, for clinical reasons, a patient is admitted at the earliest possible time after seeing a doctor. The patient may or may not be admitted through Accident & Emergency. Coding rules state that a Day Case patient should not be admitted as an emergency.
7. An elective (planned) admission occurs when a patient has already been given a date to come to hospital for some kind of planned procedure. Elective patients can be seen as Daycases or Inpatients. Transfers have been included in Elective admissions.
8. SMR01 returns are approximately 97% complete for quarter ending September 2015 and approximately 92% for quarter ending December 2015. Completeness varies accross health boards. See below link to data completeness for more information.
http://www.isdscotland.org/products-and-Services/Data-Support-and-Monitoring/SMR-Completeness/

## Sheet: Table 1-Outpatients
Table 1: Number of new outpatient attendances, new outpatient appointments, GP referred attendances and GP referred appointments by month and specialty
April 2007 - December 2015
NHSScotland
	Specialty Code	Specialty Name	Period	New Outpatient Appointments	New GP referred Outpatient Appointments	New Outpatient Attendances	New GP referred Outpatient Attendances
	A1	General Medicine	2007-04	4250	3358	3808	3041
	A1	General Medicine	2007-05	4957	3972	4398	3554
	A1	General Medicine	2007-06	4047	3163	3566	2817
	A1	General Medicine	2007-07	4321	3434	3814	3067
	A1	General Medicine	2007-08	4784	3812	4246	3415
	A1	General Medicine	2007-09	4222	3355	3702	2978
	A1	General Medicine	2007-10	4875	3871	4320	3462
	A1	General Medicine	2007-11	4590	3697	4037	3280
	A1	General Medicine	2007-12	3797	3002	3293	2611
	A1	General Medicine	2008-01	4376	3308	3835	2914
	A1	General Medicine	2008-02	4232	3267	3724	2919
	A1	General Medicine	2008-03	4060	3092	3595	2773
	A1	General Medicine	2008-04	4591	3575	4097	3217
	A1	General Medicine	2008-05	4358	3245	3927	2957
	A1	General Medicine	2008-06	4331	3250	3853	2903
	A1	General Medicine	2008-07	4600	3430	4069	3073
	A1	General Medicine	2008-08	4190	3191	3741	2880
	A1	General Medicine	2008-09	4575	3443	4066	3095
	A1	General Medicine	2008-10	4814	3587	4318	3244
	A1	General Medicine	2008-11	4168	3152	3709	2824
	A1	General Medicine	2008-12	3867	2922	3348	2556
	A1	General Medicine	2009-01	4523	3338	3972	2978
	A1	General Medicine	2009-02	4344	3201	3839	2847
	A1	General Medicine	2009-03	5036	3764	4457	3355
	A1	General Medicine	2009-04	4693	3485	4135	3104
	A1	General Medicine	2009-05	4354	3233	3819	2874
	A1	General Medicine	2009-06	4695	3498	4143	3112
	A1	General Medicine	2009-07	4576	3430	4037	3060
	A1	General Medicine	2009-08	4314	3213	3776	2835
	A1	General Medicine	2009-09	4797	3410	4225	3035
	A1	General Medicine	2009-10	4384	3244	3895	2918
	A1	General Medicine	2009-11	4450	3286	3940	2941
	A1	General Medicine	2009-12	4034	2882	3488	2540
	A1	General Medicine	2010-01	4016	2755	3497	2433
	A1	General Medicine	2010-02	4127	2867	3671	2559
	A1	General Medicine	2010-03	4456	2936	3959	2637
	A1	General Medicine	2010-04	3655	2475	3255	2224
	A1	General Medicine	2010-05	3678	2500	3277	2252
	A1	General Medicine	2010-06	3995	2655	3543	2374
	A1	General Medicine	2010-07	3585	2375	3175	2121
	A1	General Medicine	2010-08	3814	2609	3448	2363
	A1	General Medicine	2010-09	3965	2663	3510	2363
	A1	General Medicine	2010-10	3675	2515	3259	2235
	A1	General Medicine	2010-11	4164	2712	3685	2436
	A1	General Medicine	2010-12	2972	2022	2526	1751
	A1	General Medicine	2011-01	3311	2220	2836	1944
	A1	General Medicine	2011-02	3366	2211	3014	1992
	A1	General Medicine	2011-03	3986	2731	3545	2444
	A1	General Medicine	2011-04	3182	2090	2821	1853
	A1	General Medicine	2011-05	3654	2622	3259	2337
	A1	General Medicine	2011-06	3762	2683	3349	2407
	A1	General Medicine	2011-07	3205	2176	2810	1924
	A1	General Medicine	2011-08	3852	2710	3428	2415
	A1	General Medicine	2011-09	3491	2405	3056	2130
	A1	General Medicine	2011-10	3425	2415	3046	2171
	A1	General Medicine	2011-11	3663	2547	3233	2295
	A1	General Medicine	2011-12	3231	2234	2865	2009
	A1	General Medicine	2012-01	3720	2568	3289	2310
	A1	General Medicine	2012-02	3840	2617	3436	2364
	A1	General Medicine	2012-03	3802	2524	3423	2290
	A1	General Medicine	2012-04	3521	2410	3142	2165
	A1	General Medicine	2012-05	4429	2929	3956	2644
	A1	General Medicine	2012-06	3779	2543	3355	2280
	A1	General Medicine	2012-07	3789	2653	3395	2396
	A1	General Medicine	2012-08	3969	2828	3559	2550
	A1	General Medicine	2012-09	3340	2232	3029	2034
	A1	General Medicine	2012-10	3924	2749	3547	2521
	A1	General Medicine	2012-11	3767	2556	3403	2330
	A1	General Medicine	2012-12	3037	2000	2745	1815
	A1	General Medicine	2013-01	3776	2577	3418	2352
	A1	General Medicine	2013-02	3298	2260	3017	2071
	A1	General Medicine	2013-03	3129	2254	2831	2069
	A1	General Medicine	2013-04	3458	2377	3150	2182
	A1	General Medicine	2013-05	3755	2599	3422	2369
	A1	General Medicine	2013-06	3229	2278	2968	2099
	A1	General Medicine	2013-07	3534	2529	3210	2306
	A1	General Medicine	2013-08	3433	2352	3104	2122
	A1	General Medicine	2013-09	3349	2351	3047	2147
	A1	General Medicine	2013-10	3527	2525	3244	2329
	A1	General Medicine	2013-11	3382	2446	3144	2275
	A1	General Medicine	2013-12	3230	2331	2989	2164
	A1	General Medicine	2014-01	3841	2684	3576	2516
	A1	General Medicine	2014-02	3295	2337	3066	2182
	A1	General Medicine	2014-03	3351	2315	3128	2165
	A1	General Medicine	2014-04	3406	2384	3138	2197
	A1	General Medicine	2014-05	3507	2518	3250	2347
	A1	General Medicine	2014-06	3572	2381	3289	2209
	A1	General Medicine	2014-07	3643	2343	3331	2132
	A1	General Medicine	2014-08	3396	2302	3145	2149
	A1	General Medicine	2014-09	3412	2222	3103	2030
	A1	General Medicine	2014-10	3564	2349	3262	2159
	A1	General Medicine	2014-11	3301	2224	3049	2066
	A1	General Medicine	2014-12	3201	2090	2955	1934
	A1	General Medicine	2015-01	3271	2152	3008	1985
	A1	General Medicine	2015-02	3123	2033	2895	1891
	A1	General Medicine	2015-03	3660	2418	3402	2254
	A1	General Medicine	2015-04	3351	2226	3120	2074
	A1	General Medicine	2015-05	3377	2276	3163	2139
	A1	General Medicine	2015-06	3618	2373	3354	2200
	A1	General Medicine	2015-07	3548	2379	3328	2242
	A1	General Medicine	2015-08	3179	2040	2946	1892
	A1	General Medicine	2015-09	3400	2168	3178	2020
	A1	General Medicine	2015-10	3351	2090	3116	1935
	A1	General Medicine	2015-11	3374	1984	3142	1837
	A1	General Medicine	2015-12	3151	1931	2930	1795
	A2	Cardiology	2007-04	3155	2462	2880	2262
	A2	Cardiology	2007-05	3979	3114	3647	2892
	A2	Cardiology	2007-06	3386	2657	3090	2435
	A2	Cardiology	2007-07	3581	2853	3257	2604
	A2	Cardiology	2007-08	4131	3247	3743	2953
	A2	Cardiology	2007-09	3629	2914	3328	2695
	A2	Cardiology	2007-10	4166	3300	3812	3038
	A2	Cardiology	2007-11	3997	3255	3703	3023
	A2	Cardiology	2007-12	3149	2546	2881	2337
	A2	Cardiology	2008-01	3962	3122	3618	2865
	A2	Cardiology	2008-02	3666	2896	3356	2645
	A2	Cardiology	2008-03	3860	3065	3561	2850
	A2	Cardiology	2008-04	3883	3043	3590	2833
	A2	Cardiology	2008-05	3756	2962	3475	2754
	A2	Cardiology	2008-06	3836	3008	3526	2781
	A2	Cardiology	2008-07	3980	3166	3662	2937
	A2	Cardiology	2008-08	3860	3049	3522	2807
	A2	Cardiology	2008-09	4201	3271	3845	3010
	A2	Cardiology	2008-10	4310	3310	3945	3050
	A2	Cardiology	2008-11	3940	3124	3613	2888
	A2	Cardiology	2008-12	3886	3066	3589	2858
	A2	Cardiology	2009-01	3875	2965	3567	2752
	A2	Cardiology	2009-02	3875	3034	3527	2786
	A2	Cardiology	2009-03	4418	3391	4050	3121
	A2	Cardiology	2009-04	3994	3108	3633	2830
	A2	Cardiology	2009-05	4162	3250	3798	2974
	A2	Cardiology	2009-06	4266	3318	3917	3047
	A2	Cardiology	2009-07	4237	3241	3888	2987
	A2	Cardiology	2009-08	4041	3090	3707	2855
	A2	Cardiology	2009-09	4357	3293	3971	3012
	A2	Cardiology	2009-10	4588	3406	4169	3121
	A2	Cardiology	2009-11	4633	3393	4257	3123
	A2	Cardiology	2009-12	4552	3329	4103	3028
	A2	Cardiology	2010-01	4177	3113	3822	2879
	A2	Cardiology	2010-02	4396	3239	4059	2997
	A2	Cardiology	2010-03	5176	3820	4795	3566
	A2	Cardiology	2010-04	4474	3216	4129	2999
	A2	Cardiology	2010-05	4628	3586	4274	3336
	A2	Cardiology	2010-06	4505	3434	4152	3179
	A2	Cardiology	2010-07	4242	3127	3902	2900
	A2	Cardiology	2010-08	4601	3481	4184	3169
	A2	Cardiology	2010-09	4547	3381	4199	3134
	A2	Cardiology	2010-10	4196	3101	3842	2840
	A2	Cardiology	2010-11	4742	3580	4340	3289
	A2	Cardiology	2010-12	3898	2931	3436	2605
	A2	Cardiology	2011-01	4386	3269	3938	2928
	A2	Cardiology	2011-02	4521	3249	4120	2979
	A2	Cardiology	2011-03	5397	3986	4931	3654
	A2	Cardiology	2011-04	3756	2842	3428	2606
	A2	Cardiology	2011-05	4627	3506	4211	3208
	A2	Cardiology	2011-06	5003	3809	4592	3512
	A2	Cardiology	2011-07	3823	2892	3463	2644
	A2	Cardiology	2011-08	4878	3693	4487	3422
	A2	Cardiology	2011-09	4764	3605	4396	3335
	A2	Cardiology	2011-10	4550	3544	4195	3268
	A2	Cardiology	2011-11	4963	3763	4558	3478
	A2	Cardiology	2011-12	4523	3442	4103	3133
	A2	Cardiology	2012-01	4700	3517	4284	3228
	A2	Cardiology	2012-02	4651	3510	4291	3260
	A2	Cardiology	2012-03	4839	3660	4455	3382
	A2	Cardiology	2012-04	4118	3115	3793	2874
	A2	Cardiology	2012-05	5273	4051	4879	3744
	A2	Cardiology	2012-06	4372	3341	4060	3116
	A2	Cardiology	2012-07	4421	3373	4060	3108
	A2	Cardiology	2012-08	4833	3671	4443	3392
	A2	Cardiology	2012-09	4454	3383	4087	3112
	A2	Cardiology	2012-10	4906	3768	4496	3483
	A2	Cardiology	2012-11	4965	3772	4561	3464
	A2	Cardiology	2012-12	3931	3014	3586	2767
	A2	Cardiology	2013-01	4801	3630	4392	3345
	A2	Cardiology	2013-02	4458	3375	4129	3130
	A2	Cardiology	2013-03	4279	3171	3941	2938
	A2	Cardiology	2013-04	4408	3327	4071	3082
	A2	Cardiology	2013-05	4744	3585	4372	3320
	A2	Cardiology	2013-06	4160	3091	3809	2846
	A2	Cardiology	2013-07	4347	3258	3958	2988
	A2	Cardiology	2013-08	4638	3667	4244	3382
	A2	Cardiology	2013-09	4440	3436	4083	3183
	A2	Cardiology	2013-10	4705	3671	4305	3394
	A2	Cardiology	2013-11	4637	3635	4274	3376
	A2	Cardiology	2013-12	4366	3321	4022	3072
	A2	Cardiology	2014-01	4800	3688	4435	3428
	A2	Cardiology	2014-02	4484	3430	4154	3197
	A2	Cardiology	2014-03	4676	3613	4321	3354
	A2	Cardiology	2014-04	4470	3427	4124	3186
	A2	Cardiology	2014-05	4813	3646	4448	3393
	A2	Cardiology	2014-06	4617	3571	4240	3306
	A2	Cardiology	2014-07	4566	3435	4172	3163
	A2	Cardiology	2014-08	4427	3367	4044	3097
	A2	Cardiology	2014-09	4758	3571	4320	3258
	A2	Cardiology	2014-10	4581	3494	4201	3214
	A2	Cardiology	2014-11	4449	3361	4120	3121
	A2	Cardiology	2014-12	4574	3518	4178	3232
	A2	Cardiology	2015-01	4489	3389	4103	3122
	A2	Cardiology	2015-02	4301	3226	3958	2998
	A2	Cardiology	2015-03	4993	3708	4609	3444
	A2	Cardiology	2015-04	4297	3262	3927	2987
	A2	Cardiology	2015-05	4374	3283	4008	3032
	A2	Cardiology	2015-06	4715	3612	4298	3316
	A2	Cardiology	2015-07	4282	3251	3871	2970
	A2	Cardiology	2015-08	4207	3268	3877	3035
	A2	Cardiology	2015-09	4982	3761	4578	3480
	A2	Cardiology	2015-10	4454	3414	4106	3150
	A2	Cardiology	2015-11	4770	3649	4399	3397
	A2	Cardiology	2015-12	4289	3233	3892	2929
	A3	Clinical Genetics	2007-04	505	174	463	160
	A3	Clinical Genetics	2007-05	661	229	623	220
	A3	Clinical Genetics	2007-06	605	194	559	177
	A3	Clinical Genetics	2007-07	599	203	539	184
	A3	Clinical Genetics	2007-08	573	196	525	180
	A3	Clinical Genetics	2007-09	455	141	414	129
	A3	Clinical Genetics	2007-10	586	184	560	176
	A3	Clinical Genetics	2007-11	364	135	329	128
	A3	Clinical Genetics	2007-12	384	132	357	126
	A3	Clinical Genetics	2008-01	517	*	496	139
	A3	Clinical Genetics	2008-02	526	175	496	161
	A3	Clinical Genetics	2008-03	343	126	316	117
	A3	Clinical Genetics	2008-04	387	147	362	138
	A3	Clinical Genetics	2008-05	465	135	445	127
	A3	Clinical Genetics	2008-06	439	127	420	120
	A3	Clinical Genetics	2008-07	519	168	483	149
	A3	Clinical Genetics	2008-08	463	141	430	131
	A3	Clinical Genetics	2008-09	537	193	509	183
	A3	Clinical Genetics	2008-10	583	205	564	194
	A3	Clinical Genetics	2008-11	522	207	500	196
	A3	Clinical Genetics	2008-12	497	175	471	167
	A3	Clinical Genetics	2009-01	512	177	496	171
	A3	Clinical Genetics	2009-02	481	160	462	156
	A3	Clinical Genetics	2009-03	509	189	487	181
	A3	Clinical Genetics	2009-04	397	112	383	106
	A3	Clinical Genetics	2009-05	412	104	401	99
	A3	Clinical Genetics	2009-06	442	111	418	105
	A3	Clinical Genetics	2009-07	415	130	393	120
	A3	Clinical Genetics	2009-08	482	128	465	123
	A3	Clinical Genetics	2009-09	449	127	426	119
	A3	Clinical Genetics	2009-10	473	149	446	141
	A3	Clinical Genetics	2009-11	531	150	510	143
	A3	Clinical Genetics	2009-12	373	114	340	104
	A3	Clinical Genetics	2010-01	394	98	369	89
	A3	Clinical Genetics	2010-02	407	97	392	94
	A3	Clinical Genetics	2010-03	486	121	455	109
	A3	Clinical Genetics	2010-04	400	111	385	107
	A3	Clinical Genetics	2010-05	532	164	504	153
	A3	Clinical Genetics	2010-06	511	141	483	124
	A3	Clinical Genetics	2010-07	447	122	427	114
	A3	Clinical Genetics	2010-08	449	126	423	122
	A3	Clinical Genetics	2010-09	395	85	377	79
	A3	Clinical Genetics	2010-10	505	136	482	126
	A3	Clinical Genetics	2010-11	484	134	456	119
	A3	Clinical Genetics	2010-12	283	64	255	57
	A3	Clinical Genetics	2011-01	451	111	426	101
	A3	Clinical Genetics	2011-02	455	119	444	114
	A3	Clinical Genetics	2011-03	544	134	508	122
	A3	Clinical Genetics	2011-04	394	104	369	100
	A3	Clinical Genetics	2011-05	482	136	463	127
	A3	Clinical Genetics	2011-06	497	119	478	116
	A3	Clinical Genetics	2011-07	408	*	394	82
	A3	Clinical Genetics	2011-08	458	106	436	95
	A3	Clinical Genetics	2011-09	402	89	383	81
	A3	Clinical Genetics	2011-10	426	92	411	87
	A3	Clinical Genetics	2011-11	441	91	423	85
	A3	Clinical Genetics	2011-12	328	97	315	93
	A3	Clinical Genetics	2012-01	473	107	459	101
	A3	Clinical Genetics	2012-02	489	118	467	110
	A3	Clinical Genetics	2012-03	441	*	433	96
	A3	Clinical Genetics	2012-04	439	96	421	91
	A3	Clinical Genetics	2012-05	519	116	482	108
	A3	Clinical Genetics	2012-06	325	102	300	88
	A3	Clinical Genetics	2012-07	407	115	382	103
	A3	Clinical Genetics	2012-08	496	131	471	122
	A3	Clinical Genetics	2012-09	421	107	400	102
	A3	Clinical Genetics	2012-10	500	117	478	114
	A3	Clinical Genetics	2012-11	533	119	511	113
	A3	Clinical Genetics	2012-12	376	130	355	124
	A3	Clinical Genetics	2013-01	536	159	517	151
	A3	Clinical Genetics	2013-02	443	109	428	104
	A3	Clinical Genetics	2013-03	512	107	487	101
	A3	Clinical Genetics	2013-04	499	113	478	108
	A3	Clinical Genetics	2013-05	493	*	479	119
	A3	Clinical Genetics	2013-06	193	62	167	56
	A3	Clinical Genetics	2013-07	174	60	158	55
	A3	Clinical Genetics	2013-08	175	67	158	62
	A3	Clinical Genetics	2013-09	185	70	169	65
	A3	Clinical Genetics	2013-10	183	60	169	55
	A3	Clinical Genetics	2013-11	169	50	156	46
	A3	Clinical Genetics	2013-12	197	68	175	62
	A3	Clinical Genetics	2014-01	199	84	178	74
	A3	Clinical Genetics	2014-02	193	*	179	67
	A3	Clinical Genetics	2014-03	196	58	181	55
	A3	Clinical Genetics	2014-04	207	82	197	79
	A3	Clinical Genetics	2014-05	167	*	156	53
	A3	Clinical Genetics	2014-06	207	63	187	59
	A3	Clinical Genetics	2014-07	192	54	172	45
	A3	Clinical Genetics	2014-08	184	65	169	61
	A3	Clinical Genetics	2014-09	208	67	181	61
	A3	Clinical Genetics	2014-10	236	83	210	75
	A3	Clinical Genetics	2014-11	202	79	181	73
	A3	Clinical Genetics	2014-12	209	69	189	65
	A3	Clinical Genetics	2015-01	181	55	163	51
	A3	Clinical Genetics	2015-02	171	44	155	41
	A3	Clinical Genetics	2015-03	223	73	199	66
	A3	Clinical Genetics	2015-04	190	64	172	53
	A3	Clinical Genetics	2015-05	199	*	185	46
	A3	Clinical Genetics	2015-06	168	62	153	58
	A3	Clinical Genetics	2015-07	192	52	170	48
	A3	Clinical Genetics	2015-08	227	80	206	75
	A3	Clinical Genetics	2015-09	288	95	258	88
	A3	Clinical Genetics	2015-10	185	63	161	54
	A3	Clinical Genetics	2015-11	221	64	197	60
	A3	Clinical Genetics	2015-12	185	48	164	43
	A6	Infectious Diseases	2007-04	425	171	338	118
	A6	Infectious Diseases	2007-05	536	233	451	176
	A6	Infectious Diseases	2007-06	489	195	388	137
	A6	Infectious Diseases	2007-07	486	210	383	150
	A6	Infectious Diseases	2007-08	517	229	421	169
	A6	Infectious Diseases	2007-09	420	155	331	109
	A6	Infectious Diseases	2007-10	472	204	390	148
	A6	Infectious Diseases	2007-11	455	199	344	130
	A6	Infectious Diseases	2007-12	372	175	288	113
	A6	Infectious Diseases	2008-01	409	174	313	112
	A6	Infectious Diseases	2008-02	408	172	309	115
	A6	Infectious Diseases	2008-03	467	184	371	127
	A6	Infectious Diseases	2008-04	521	187	416	128
	A6	Infectious Diseases	2008-05	466	173	389	128
	A6	Infectious Diseases	2008-06	484	168	393	125
	A6	Infectious Diseases	2008-07	539	186	450	140
	A6	Infectious Diseases	2008-08	504	210	394	140
	A6	Infectious Diseases	2008-09	481	216	388	157
	A6	Infectious Diseases	2008-10	521	223	415	164
	A6	Infectious Diseases	2008-11	412	162	330	122
	A6	Infectious Diseases	2008-12	389	190	292	124
	A6	Infectious Diseases	2009-01	474	180	391	146
	A6	Infectious Diseases	2009-02	417	181	340	136
	A6	Infectious Diseases	2009-03	496	207	381	153
	A6	Infectious Diseases	2009-04	498	209	404	153
	A6	Infectious Diseases	2009-05	543	208	436	155
	A6	Infectious Diseases	2009-06	536	240	411	163
	A6	Infectious Diseases	2009-07	531	238	427	176
	A6	Infectious Diseases	2009-08	511	237	414	183
	A6	Infectious Diseases	2009-09	441	216	334	155
	A6	Infectious Diseases	2009-10	480	209	379	161
	A6	Infectious Diseases	2009-11	489	217	394	156
	A6	Infectious Diseases	2009-12	495	243	348	153
	A6	Infectious Diseases	2010-01	487	219	360	144
	A6	Infectious Diseases	2010-02	515	215	394	136
	A6	Infectious Diseases	2010-03	650	222	520	152
	A6	Infectious Diseases	2010-04	478	167	374	117
	A6	Infectious Diseases	2010-05	553	206	429	138
	A6	Infectious Diseases	2010-06	576	200	434	140
	A6	Infectious Diseases	2010-07	554	190	429	134
	A6	Infectious Diseases	2010-08	602	220	463	139
	A6	Infectious Diseases	2010-09	558	229	422	155
	A6	Infectious Diseases	2010-10	535	216	417	148
	A6	Infectious Diseases	2010-11	662	231	526	171
	A6	Infectious Diseases	2010-12	446	182	312	116
	A6	Infectious Diseases	2011-01	534	210	425	144
	A6	Infectious Diseases	2011-02	562	200	432	136
	A6	Infectious Diseases	2011-03	665	256	537	185
	A6	Infectious Diseases	2011-04	575	193	472	141
	A6	Infectious Diseases	2011-05	670	192	516	124
	A6	Infectious Diseases	2011-06	653	194	513	135
	A6	Infectious Diseases	2011-07	551	195	446	149
	A6	Infectious Diseases	2011-08	663	216	558	169
	A6	Infectious Diseases	2011-09	452	167	355	113
	A6	Infectious Diseases	2011-10	585	229	458	157
	A6	Infectious Diseases	2011-11	550	196	429	142
	A6	Infectious Diseases	2011-12	487	172	379	133
	A6	Infectious Diseases	2012-01	517	157	395	110
	A6	Infectious Diseases	2012-02	555	182	446	129
	A6	Infectious Diseases	2012-03	545	189	438	133
	A6	Infectious Diseases	2012-04	580	217	465	149
	A6	Infectious Diseases	2012-05	709	261	540	174
	A6	Infectious Diseases	2012-06	580	190	444	129
	A6	Infectious Diseases	2012-07	590	203	461	145
	A6	Infectious Diseases	2012-08	651	221	527	159
	A6	Infectious Diseases	2012-09	510	171	414	115
	A6	Infectious Diseases	2012-10	713	228	567	159
	A6	Infectious Diseases	2012-11	637	221	525	167
	A6	Infectious Diseases	2012-12	519	176	406	114
	A6	Infectious Diseases	2013-01	674	219	526	138
	A6	Infectious Diseases	2013-02	575	201	460	139
	A6	Infectious Diseases	2013-03	596	208	482	142
	A6	Infectious Diseases	2013-04	660	228	516	156
	A6	Infectious Diseases	2013-05	611	237	493	176
	A6	Infectious Diseases	2013-06	646	224	508	161
	A6	Infectious Diseases	2013-07	664	207	526	131
	A6	Infectious Diseases	2013-08	678	242	545	164
	A6	Infectious Diseases	2013-09	604	195	517	141
	A6	Infectious Diseases	2013-10	665	245	531	160
	A6	Infectious Diseases	2013-11	638	272	522	193
	A6	Infectious Diseases	2013-12	571	216	457	156
	A6	Infectious Diseases	2014-01	654	252	517	178
	A6	Infectious Diseases	2014-02	604	218	498	158
	A6	Infectious Diseases	2014-03	652	214	524	152
	A6	Infectious Diseases	2014-04	651	198	524	133
	A6	Infectious Diseases	2014-05	679	215	565	171
	A6	Infectious Diseases	2014-06	669	209	561	156
	A6	Infectious Diseases	2014-07	599	230	483	173
	A6	Infectious Diseases	2014-08	570	200	462	158
	A6	Infectious Diseases	2014-09	567	182	479	139
	A6	Infectious Diseases	2014-10	599	192	509	141
	A6	Infectious Diseases	2014-11	558	206	464	161
	A6	Infectious Diseases	2014-12	583	208	475	163
	A6	Infectious Diseases	2015-01	625	220	505	161
	A6	Infectious Diseases	2015-02	601	185	521	147
	A6	Infectious Diseases	2015-03	684	245	574	191
	A6	Infectious Diseases	2015-04	679	210	581	174
	A6	Infectious Diseases	2015-05	773	211	661	157
	A6	Infectious Diseases	2015-06	799	203	692	163
	A6	Infectious Diseases	2015-07	828	215	723	166
	A6	Infectious Diseases	2015-08	799	189	674	141
	A6	Infectious Diseases	2015-09	888	220	776	166
	A6	Infectious Diseases	2015-10	790	202	689	157
	A6	Infectious Diseases	2015-11	951	255	813	195
	A6	Infectious Diseases	2015-12	725	206	611	154
	A7	Dermatology	2007-04	7999	7065	7204	6384
	A7	Dermatology	2007-05	9984	8872	9041	8078
	A7	Dermatology	2007-06	9794	8075	8938	7347
	A7	Dermatology	2007-07	8757	7718	7790	6868
	A7	Dermatology	2007-08	9791	8764	8733	7828
	A7	Dermatology	2007-09	8668	7767	7741	6940
	A7	Dermatology	2007-10	11314	10166	10040	9030
	A7	Dermatology	2007-11	12218	11059	10890	9854
	A7	Dermatology	2007-12	9468	8568	8314	7528
	A7	Dermatology	2008-01	9475	8359	8480	7522
	A7	Dermatology	2008-02	9672	8545	8702	7701
	A7	Dermatology	2008-03	9227	8166	8274	7341
	A7	Dermatology	2008-04	9522	8406	8643	7643
	A7	Dermatology	2008-05	9338	8236	8480	7506
	A7	Dermatology	2008-06	10805	9628	9736	8700
	A7	Dermatology	2008-07	10134	9048	9034	8063
	A7	Dermatology	2008-08	11084	9998	9913	8970
	A7	Dermatology	2008-09	13659	12360	12145	10978
	A7	Dermatology	2008-10	13410	11609	11996	10321
	A7	Dermatology	2008-11	12244	11099	10916	9899
	A7	Dermatology	2008-12	11525	10419	10236	9264
	A7	Dermatology	2009-01	11480	10225	10116	9030
	A7	Dermatology	2009-02	10817	9602	9724	8642
	A7	Dermatology	2009-03	11700	10281	10527	9242
	A7	Dermatology	2009-04	9938	8655	8914	7775
	A7	Dermatology	2009-05	9940	8743	8947	7859
	A7	Dermatology	2009-06	12806	10693	11518	9564
	A7	Dermatology	2009-07	10733	9556	9523	8477
	A7	Dermatology	2009-08	11856	10662	10602	9550
	A7	Dermatology	2009-09	12254	11054	10897	9839
	A7	Dermatology	2009-10	11708	10425	10456	9323
	A7	Dermatology	2009-11	12404	11164	11094	9994
	A7	Dermatology	2009-12	10763	9715	9499	8574
	A7	Dermatology	2010-01	10260	9019	9080	7993
	A7	Dermatology	2010-02	10521	9290	9560	8464
	A7	Dermatology	2010-03	12094	10683	10992	9728
	A7	Dermatology	2010-04	9641	8526	8756	7758
	A7	Dermatology	2010-05	10378	9191	9383	8323
	A7	Dermatology	2010-06	12224	10220	11131	9284
	A7	Dermatology	2010-07	10398	9266	9276	8276
	A7	Dermatology	2010-08	12071	10905	10911	9850
	A7	Dermatology	2010-09	11872	10628	10741	9612
	A7	Dermatology	2010-10	11655	10438	10522	9426
	A7	Dermatology	2010-11	13093	11710	11870	10639
	A7	Dermatology	2010-12	8856	7940	7640	6870
	A7	Dermatology	2011-01	10599	9280	9532	8360
	A7	Dermatology	2011-02	10918	9359	9913	8534
	A7	Dermatology	2011-03	12195	10790	11098	9848
	A7	Dermatology	2011-04	8575	7720	7726	6974
	A7	Dermatology	2011-05	10852	9673	9795	8748
	A7	Dermatology	2011-06	11118	9857	10116	8979
	A7	Dermatology	2011-07	9407	8445	8448	7602
	A7	Dermatology	2011-08	12718	11464	11491	10346
	A7	Dermatology	2011-09	10668	9547	9676	8650
	A7	Dermatology	2011-10	11486	10245	10417	9281
	A7	Dermatology	2011-11	11645	10429	10633	9509
	A7	Dermatology	2011-12	9804	8779	8751	7846
	A7	Dermatology	2012-01	10987	9783	9936	8847
	A7	Dermatology	2012-02	11258	9992	10312	9167
	A7	Dermatology	2012-03	10951	9846	10044	9054
	A7	Dermatology	2012-04	9453	8489	8540	7684
	A7	Dermatology	2012-05	11140	10092	10136	9203
	A7	Dermatology	2012-06	10166	9213	9275	8406
	A7	Dermatology	2012-07	10427	9461	9367	8520
	A7	Dermatology	2012-08	12282	11232	11190	10256
	A7	Dermatology	2012-09	10486	9506	9534	8663
	A7	Dermatology	2012-10	12133	11031	10950	9963
	A7	Dermatology	2012-11	12116	11059	10979	10036
	A7	Dermatology	2012-12	9771	8877	8797	8018
	A7	Dermatology	2013-01	11730	10559	10635	9598
	A7	Dermatology	2013-02	11027	9961	10061	9092
	A7	Dermatology	2013-03	10114	9149	9215	8355
	A7	Dermatology	2013-04	10487	9480	9592	8696
	A7	Dermatology	2013-05	10157	9202	9352	8501
	A7	Dermatology	2013-06	10840	9865	9877	9001
	A7	Dermatology	2013-07	11767	10685	10599	9643
	A7	Dermatology	2013-08	12165	11211	11010	10155
	A7	Dermatology	2013-09	11193	10285	10136	9327
	A7	Dermatology	2013-10	12181	11152	10922	9991
	A7	Dermatology	2013-11	12530	11427	11381	10398
	A7	Dermatology	2013-12	11220	10234	10111	9241
	A7	Dermatology	2014-01	12304	11006	11184	10016
	A7	Dermatology	2014-02	10414	9347	9537	8569
	A7	Dermatology	2014-03	10785	9722	9845	8886
	A7	Dermatology	2014-04	10800	9812	9741	8853
	A7	Dermatology	2014-05	10925	9955	9908	9044
	A7	Dermatology	2014-06	12244	11089	11059	10032
	A7	Dermatology	2014-07	10695	9710	9539	8672
	A7	Dermatology	2014-08	11587	10530	10528	9566
	A7	Dermatology	2014-09	11477	10375	10241	9283
	A7	Dermatology	2014-10	11775	10541	10580	9481
	A7	Dermatology	2014-11	12089	11031	11016	10048
	A7	Dermatology	2014-12	11573	10522	10406	9476
	A7	Dermatology	2015-01	12005	10781	10885	9791
	A7	Dermatology	2015-02	10741	9627	9791	8774
	A7	Dermatology	2015-03	12103	10937	11020	9975
	A7	Dermatology	2015-04	10523	9402	9522	8528
	A7	Dermatology	2015-05	11041	9987	10019	9065
	A7	Dermatology	2015-06	11950	10824	10802	9801
	A7	Dermatology	2015-07	10633	9543	9561	8580
	A7	Dermatology	2015-08	11790	10732	10607	9670
	A7	Dermatology	2015-09	12573	11456	11353	10369
	A7	Dermatology	2015-10	12340	11252	11241	10279
	A7	Dermatology	2015-11	13733	12480	12364	11274
	A7	Dermatology	2015-12	12127	11098	10856	9963
	A8	Endocrinology & Diabetes	2007-04	1602	1086	1355	932
	A8	Endocrinology & Diabetes	2007-05	1954	1314	1633	1132
	A8	Endocrinology & Diabetes	2007-06	1745	1160	1489	1017
	A8	Endocrinology & Diabetes	2007-07	1706	1173	1421	986
	A8	Endocrinology & Diabetes	2007-08	1958	1324	1677	1152
	A8	Endocrinology & Diabetes	2007-09	1718	1169	1423	981
	A8	Endocrinology & Diabetes	2007-10	1834	1244	1544	1050
	A8	Endocrinology & Diabetes	2007-11	1855	1309	1557	1119
	A8	Endocrinology & Diabetes	2007-12	1506	1015	1256	858
	A8	Endocrinology & Diabetes	2008-01	2070	1326	1711	1114
	A8	Endocrinology & Diabetes	2008-02	1905	1237	1549	1040
	A8	Endocrinology & Diabetes	2008-03	1597	1023	1336	866
	A8	Endocrinology & Diabetes	2008-04	1939	1193	1600	995
	A8	Endocrinology & Diabetes	2008-05	1817	1157	1517	987
	A8	Endocrinology & Diabetes	2008-06	1827	1197	1535	1020
	A8	Endocrinology & Diabetes	2008-07	1843	1221	1536	1034
	A8	Endocrinology & Diabetes	2008-08	1829	1185	1536	993
	A8	Endocrinology & Diabetes	2008-09	1804	1190	1522	1018
	A8	Endocrinology & Diabetes	2008-10	1941	1290	1611	1090
	A8	Endocrinology & Diabetes	2008-11	1823	1202	1512	1016
	A8	Endocrinology & Diabetes	2008-12	1713	1123	1430	964
	A8	Endocrinology & Diabetes	2009-01	2022	1241	1693	1051
	A8	Endocrinology & Diabetes	2009-02	1925	1200	1638	1037
	A8	Endocrinology & Diabetes	2009-03	2058	1309	1756	1138
	A8	Endocrinology & Diabetes	2009-04	1962	1268	1664	1091
	A8	Endocrinology & Diabetes	2009-05	1628	1070	1345	900
	A8	Endocrinology & Diabetes	2009-06	2083	1342	1720	1143
	A8	Endocrinology & Diabetes	2009-07	2098	1373	1698	1152
	A8	Endocrinology & Diabetes	2009-08	1934	1285	1624	1104
	A8	Endocrinology & Diabetes	2009-09	1877	1219	1523	1014
	A8	Endocrinology & Diabetes	2009-10	1991	1230	1640	1021
	A8	Endocrinology & Diabetes	2009-11	2039	1285	1707	1106
	A8	Endocrinology & Diabetes	2009-12	1860	1201	1489	981
	A8	Endocrinology & Diabetes	2010-01	1906	1196	1536	1007
	A8	Endocrinology & Diabetes	2010-02	1970	1201	1663	1044
	A8	Endocrinology & Diabetes	2010-03	2209	1311	1832	1111
	A8	Endocrinology & Diabetes	2010-04	1988	1310	1657	1113
	A8	Endocrinology & Diabetes	2010-05	2075	1287	1735	1105
	A8	Endocrinology & Diabetes	2010-06	2229	1402	1869	1192
	A8	Endocrinology & Diabetes	2010-07	1936	1242	1619	1068
	A8	Endocrinology & Diabetes	2010-08	2092	1367	1729	1145
	A8	Endocrinology & Diabetes	2010-09	2076	1405	1768	1222
	A8	Endocrinology & Diabetes	2010-10	2007	1257	1645	1052
	A8	Endocrinology & Diabetes	2010-11	2317	1470	1893	1250
	A8	Endocrinology & Diabetes	2010-12	1553	998	1219	804
	A8	Endocrinology & Diabetes	2011-01	1950	1207	1600	1004
	A8	Endocrinology & Diabetes	2011-02	2090	1249	1731	1040
	A8	Endocrinology & Diabetes	2011-03	2186	1404	1839	1218
	A8	Endocrinology & Diabetes	2011-04	1731	1132	1437	954
	A8	Endocrinology & Diabetes	2011-05	2166	1390	1794	1183
	A8	Endocrinology & Diabetes	2011-06	2102	1435	1775	1223
	A8	Endocrinology & Diabetes	2011-07	1858	1155	1547	976
	A8	Endocrinology & Diabetes	2011-08	2150	1377	1796	1170
	A8	Endocrinology & Diabetes	2011-09	2121	1397	1768	1190
	A8	Endocrinology & Diabetes	2011-10	1949	1242	1633	1071
	A8	Endocrinology & Diabetes	2011-11	2095	1359	1759	1155
	A8	Endocrinology & Diabetes	2011-12	1804	1191	1490	1020
	A8	Endocrinology & Diabetes	2012-01	2073	1345	1717	1130
	A8	Endocrinology & Diabetes	2012-02	2126	1340	1795	1152
	A8	Endocrinology & Diabetes	2012-03	2047	1253	1707	1061
	A8	Endocrinology & Diabetes	2012-04	2025	1253	1709	1081
	A8	Endocrinology & Diabetes	2012-05	2389	1527	2011	1321
	A8	Endocrinology & Diabetes	2012-06	1960	1247	1653	1069
	A8	Endocrinology & Diabetes	2012-07	2202	1312	1802	1105
	A8	Endocrinology & Diabetes	2012-08	2330	1463	1936	1221
	A8	Endocrinology & Diabetes	2012-09	2033	1351	1668	1127
	A8	Endocrinology & Diabetes	2012-10	2254	1493	1851	1256
	A8	Endocrinology & Diabetes	2012-11	2437	1541	2049	1335
	A8	Endocrinology & Diabetes	2012-12	1773	1154	1419	938
	A8	Endocrinology & Diabetes	2013-01	2380	1577	1921	1292
	A8	Endocrinology & Diabetes	2013-02	2149	1392	1783	1172
	A8	Endocrinology & Diabetes	2013-03	2037	1297	1676	1077
	A8	Endocrinology & Diabetes	2013-04	2094	1372	1682	1118
	A8	Endocrinology & Diabetes	2013-05	2432	1670	2069	1443
	A8	Endocrinology & Diabetes	2013-06	1886	1347	1583	1137
	A8	Endocrinology & Diabetes	2013-07	2045	1507	1675	1235
	A8	Endocrinology & Diabetes	2013-08	2177	1609	1808	1359
	A8	Endocrinology & Diabetes	2013-09	2107	1497	1771	1264
	A8	Endocrinology & Diabetes	2013-10	2450	1759	2037	1477
	A8	Endocrinology & Diabetes	2013-11	2161	1542	1812	1310
	A8	Endocrinology & Diabetes	2013-12	2007	1409	1611	1139
	A8	Endocrinology & Diabetes	2014-01	2313	1600	1900	1328
	A8	Endocrinology & Diabetes	2014-02	2111	1476	1816	1275
	A8	Endocrinology & Diabetes	2014-03	2166	1481	1783	1219
	A8	Endocrinology & Diabetes	2014-04	2175	1548	1794	1285
	A8	Endocrinology & Diabetes	2014-05	2321	1639	1920	1359
	A8	Endocrinology & Diabetes	2014-06	2086	1427	1699	1191
	A8	Endocrinology & Diabetes	2014-07	2220	1544	1839	1290
	A8	Endocrinology & Diabetes	2014-08	2103	1432	1718	1177
	A8	Endocrinology & Diabetes	2014-09	2098	1448	1719	1204
	A8	Endocrinology & Diabetes	2014-10	2253	1588	1848	1310
	A8	Endocrinology & Diabetes	2014-11	2087	1502	1704	1226
	A8	Endocrinology & Diabetes	2014-12	2069	1436	1666	1165
	A8	Endocrinology & Diabetes	2015-01	2197	1479	1800	1239
	A8	Endocrinology & Diabetes	2015-02	2122	1406	1768	1184
	A8	Endocrinology & Diabetes	2015-03	2262	1517	1894	1289
	A8	Endocrinology & Diabetes	2015-04	2047	1439	1712	1210
	A8	Endocrinology & Diabetes	2015-05	2152	1497	1742	1223
	A8	Endocrinology & Diabetes	2015-06	2208	1559	1799	1277
	A8	Endocrinology & Diabetes	2015-07	2169	1491	1760	1212
	A8	Endocrinology & Diabetes	2015-08	2075	1468	1703	1221
	A8	Endocrinology & Diabetes	2015-09	2246	1548	1837	1281
	A8	Endocrinology & Diabetes	2015-10	2266	1584	1836	1303
	A8	Endocrinology & Diabetes	2015-11	2319	1641	1952	1391
	A8	Endocrinology & Diabetes	2015-12	2093	1443	1677	1174
	A9	Gastroenterology	2007-04	3267	2062	2803	1771
	A9	Gastroenterology	2007-05	4118	2710	3570	2340
	A9	Gastroenterology	2007-06	3940	2525	3389	2175
	A9	Gastroenterology	2007-07	3899	2555	3390	2223
	A9	Gastroenterology	2007-08	4674	2992	4036	2581
	A9	Gastroenterology	2007-09	4495	2887	3886	2485
	A9	Gastroenterology	2007-10	5293	3407	4558	2899
	A9	Gastroenterology	2007-11	5399	3350	4754	2931
	A9	Gastroenterology	2007-12	4493	2760	3860	2366
	A9	Gastroenterology	2008-01	5245	3258	4559	2811
	A9	Gastroenterology	2008-02	4932	3046	4369	2691
	A9	Gastroenterology	2008-03	4670	2817	4112	2465
	A9	Gastroenterology	2008-04	5781	3431	5105	3022
	A9	Gastroenterology	2008-05	5691	3326	5007	2900
	A9	Gastroenterology	2008-06	5829	3422	5158	3006
	A9	Gastroenterology	2008-07	5751	3344	5102	2930
	A9	Gastroenterology	2008-08	5588	3229	4949	2841
	A9	Gastroenterology	2008-09	5931	3533	5285	3133
	A9	Gastroenterology	2008-10	5823	3454	5063	2961
	A9	Gastroenterology	2008-11	6011	3528	5332	3129
	A9	Gastroenterology	2008-12	6065	3490	5349	3072
	A9	Gastroenterology	2009-01	6143	3501	5429	3081
	A9	Gastroenterology	2009-02	5832	3272	5227	2910
	A9	Gastroenterology	2009-03	6663	3820	5940	3389
	A9	Gastroenterology	2009-04	6224	3575	5597	3178
	A9	Gastroenterology	2009-05	6179	3469	5523	3056
	A9	Gastroenterology	2009-06	6664	3876	5986	3454
	A9	Gastroenterology	2009-07	6203	3437	5555	3058
	A9	Gastroenterology	2009-08	6421	3709	5704	3245
	A9	Gastroenterology	2009-09	6624	3824	5897	3363
	A9	Gastroenterology	2009-10	6220	3562	5548	3102
	A9	Gastroenterology	2009-11	6604	3899	5884	3411
	A9	Gastroenterology	2009-12	5929	3450	5197	3013
	A9	Gastroenterology	2010-01	6087	3530	5389	3114
	A9	Gastroenterology	2010-02	6536	3876	5869	3464
	A9	Gastroenterology	2010-03	7699	4425	6890	3931
	A9	Gastroenterology	2010-04	6616	3844	5971	3420
	A9	Gastroenterology	2010-05	6963	4010	6307	3603
	A9	Gastroenterology	2010-06	7236	4158	6457	3657
	A9	Gastroenterology	2010-07	6168	3479	5470	3034
	A9	Gastroenterology	2010-08	6982	4077	6207	3581
	A9	Gastroenterology	2010-09	7042	3885	6232	3378
	A9	Gastroenterology	2010-10	6292	3532	5683	3151
	A9	Gastroenterology	2010-11	7048	3941	6279	3467
	A9	Gastroenterology	2010-12	5681	3233	4762	2669
	A9	Gastroenterology	2011-01	6346	3476	5549	3034
	A9	Gastroenterology	2011-02	7416	4043	6716	3624
	A9	Gastroenterology	2011-03	8702	4620	7855	4163
	A9	Gastroenterology	2011-04	6053	3247	5431	2892
	A9	Gastroenterology	2011-05	6813	3892	6101	3435
	A9	Gastroenterology	2011-06	7681	4103	6851	3628
	A9	Gastroenterology	2011-07	6349	3373	5667	2991
	A9	Gastroenterology	2011-08	7831	4268	7002	3818
	A9	Gastroenterology	2011-09	7847	4110	7077	3685
	A9	Gastroenterology	2011-10	7527	4041	6772	3601
	A9	Gastroenterology	2011-11	8071	4291	7303	3811
	A9	Gastroenterology	2011-12	7374	3837	6563	3375
	A9	Gastroenterology	2012-01	7576	4231	6775	3785
	A9	Gastroenterology	2012-02	7903	4564	7124	4111
	A9	Gastroenterology	2012-03	8259	4743	7455	4291
	A9	Gastroenterology	2012-04	7397	4293	6649	3854
	A9	Gastroenterology	2012-05	8955	5297	8018	4727
	A9	Gastroenterology	2012-06	7481	4331	6700	3867
	A9	Gastroenterology	2012-07	7799	4590	6945	4056
	A9	Gastroenterology	2012-08	8368	5134	7534	4606
	A9	Gastroenterology	2012-09	7338	4478	6554	3983
	A9	Gastroenterology	2012-10	8125	4945	7191	4369
	A9	Gastroenterology	2012-11	8541	5363	7596	4764
	A9	Gastroenterology	2012-12	7099	4522	6238	3965
	A9	Gastroenterology	2013-01	8175	5209	7160	4565
	A9	Gastroenterology	2013-02	7651	4973	6848	4431
	A9	Gastroenterology	2013-03	7524	4943	6660	4366
	A9	Gastroenterology	2013-04	7462	4886	6608	4324
	A9	Gastroenterology	2013-05	7910	5236	7014	4646
	A9	Gastroenterology	2013-06	7136	4631	6340	4090
	A9	Gastroenterology	2013-07	7362	4747	6533	4200
	A9	Gastroenterology	2013-08	7533	4987	6675	4413
	A9	Gastroenterology	2013-09	7423	4913	6605	4344
	A9	Gastroenterology	2013-10	8015	5395	7141	4792
	A9	Gastroenterology	2013-11	7665	5080	6821	4531
	A9	Gastroenterology	2013-12	6904	4707	6074	4132
	A9	Gastroenterology	2014-01	7537	5082	6740	4542
	A9	Gastroenterology	2014-02	7200	4868	6443	4359
	A9	Gastroenterology	2014-03	7902	5411	7063	4835
	A9	Gastroenterology	2014-04	7237	4830	6439	4302
	A9	Gastroenterology	2014-05	7727	5180	6915	4655
	A9	Gastroenterology	2014-06	7565	5067	6748	4532
	A9	Gastroenterology	2014-07	7671	5067	6804	4509
	A9	Gastroenterology	2014-08	7455	4898	6582	4299
	A9	Gastroenterology	2014-09	8265	5336	7288	4689
	A9	Gastroenterology	2014-10	7807	5153	6893	4582
	A9	Gastroenterology	2014-11	7792	5123	6899	4506
	A9	Gastroenterology	2014-12	7681	4993	6723	4348
	A9	Gastroenterology	2015-01	7397	4860	6560	4299
	A9	Gastroenterology	2015-02	7514	5157	6720	4619
	A9	Gastroenterology	2015-03	8631	5850	7691	5189
	A9	Gastroenterology	2015-04	7405	4875	6592	4307
	A9	Gastroenterology	2015-05	7735	5254	6899	4666
	A9	Gastroenterology	2015-06	8249	5555	7277	4867
	A9	Gastroenterology	2015-07	7515	5035	6606	4416
	A9	Gastroenterology	2015-08	8309	5568	7410	4935
	A9	Gastroenterology	2015-09	8512	5675	7481	4965
	A9	Gastroenterology	2015-10	7992	5467	7143	4879
	A9	Gastroenterology	2015-11	8831	6127	7806	5430
	A9	Gastroenterology	2015-12	7738	5231	6808	4602
	AB	Geriatric Medicine	2007-04	1175	843	1105	791
	AB	Geriatric Medicine	2007-05	1382	1030	1302	961
	AB	Geriatric Medicine	2007-06	1276	927	1186	862
	AB	Geriatric Medicine	2007-07	1269	950	1196	898
	AB	Geriatric Medicine	2007-08	1399	1001	1306	940
	AB	Geriatric Medicine	2007-09	1176	850	1094	789
	AB	Geriatric Medicine	2007-10	1332	985	1232	907
	AB	Geriatric Medicine	2007-11	1282	945	1204	882
	AB	Geriatric Medicine	2007-12	1001	736	920	679
	AB	Geriatric Medicine	2008-01	1269	898	1180	829
	AB	Geriatric Medicine	2008-02	1250	873	1172	817
	AB	Geriatric Medicine	2008-03	1128	829	1059	771
	AB	Geriatric Medicine	2008-04	1357	971	1277	914
	AB	Geriatric Medicine	2008-05	1362	1015	1280	951
	AB	Geriatric Medicine	2008-06	1337	970	1251	903
	AB	Geriatric Medicine	2008-07	1416	1015	1323	952
	AB	Geriatric Medicine	2008-08	1362	968	1251	898
	AB	Geriatric Medicine	2008-09	1483	1060	1372	985
	AB	Geriatric Medicine	2008-10	1532	1083	1413	1000
	AB	Geriatric Medicine	2008-11	1363	981	1252	904
	AB	Geriatric Medicine	2008-12	1199	818	1107	756
	AB	Geriatric Medicine	2009-01	1346	926	1235	849
	AB	Geriatric Medicine	2009-02	1259	851	1168	792
	AB	Geriatric Medicine	2009-03	1460	1016	1347	941
	AB	Geriatric Medicine	2009-04	1460	1017	1364	948
	AB	Geriatric Medicine	2009-05	1322	930	1230	868
	AB	Geriatric Medicine	2009-06	1406	963	1289	887
	AB	Geriatric Medicine	2009-07	1323	907	1222	832
	AB	Geriatric Medicine	2009-08	1443	1042	1336	958
	AB	Geriatric Medicine	2009-09	1567	1132	1425	1029
	AB	Geriatric Medicine	2009-10	1548	1065	1425	987
	AB	Geriatric Medicine	2009-11	1480	1007	1361	939
	AB	Geriatric Medicine	2009-12	1308	863	1185	786
	AB	Geriatric Medicine	2010-01	1276	869	1154	792
	AB	Geriatric Medicine	2010-02	1341	924	1243	865
	AB	Geriatric Medicine	2010-03	1707	1191	1565	1098
	AB	Geriatric Medicine	2010-04	1419	1006	1324	943
	AB	Geriatric Medicine	2010-05	1377	971	1281	902
	AB	Geriatric Medicine	2010-06	1496	1057	1383	981
	AB	Geriatric Medicine	2010-07	1403	1049	1310	985
	AB	Geriatric Medicine	2010-08	1539	1088	1408	1010
	AB	Geriatric Medicine	2010-09	1545	1067	1437	999
	AB	Geriatric Medicine	2010-10	1570	1117	1447	1028
	AB	Geriatric Medicine	2010-11	1570	1093	1449	1010
	AB	Geriatric Medicine	2010-12	1059	724	914	639
	AB	Geriatric Medicine	2011-01	1452	952	1316	874
	AB	Geriatric Medicine	2011-02	1574	1086	1447	1003
	AB	Geriatric Medicine	2011-03	1760	1301	1620	1200
	AB	Geriatric Medicine	2011-04	1280	888	1173	814
	AB	Geriatric Medicine	2011-05	1424	992	1310	917
	AB	Geriatric Medicine	2011-06	1618	1115	1481	1034
	AB	Geriatric Medicine	2011-07	1310	937	1197	873
	AB	Geriatric Medicine	2011-08	1630	1115	1508	1039
	AB	Geriatric Medicine	2011-09	1557	1062	1433	987
	AB	Geriatric Medicine	2011-10	1505	986	1384	918
	AB	Geriatric Medicine	2011-11	1596	1094	1465	1012
	AB	Geriatric Medicine	2011-12	1409	950	1227	849
	AB	Geriatric Medicine	2012-01	1630	1021	1465	925
	AB	Geriatric Medicine	2012-02	1538	1033	1418	951
	AB	Geriatric Medicine	2012-03	1672	1129	1531	1035
	AB	Geriatric Medicine	2012-04	1453	996	1347	934
	AB	Geriatric Medicine	2012-05	1652	1141	1518	1057
	AB	Geriatric Medicine	2012-06	1344	922	1229	849
	AB	Geriatric Medicine	2012-07	1426	996	1302	918
	AB	Geriatric Medicine	2012-08	1640	1172	1506	1083
	AB	Geriatric Medicine	2012-09	1539	1078	1397	1002
	AB	Geriatric Medicine	2012-10	1762	1200	1597	1094
	AB	Geriatric Medicine	2012-11	1635	1099	1475	1000
	AB	Geriatric Medicine	2012-12	1273	831	1135	747
	AB	Geriatric Medicine	2013-01	1647	1124	1486	1036
	AB	Geriatric Medicine	2013-02	1528	1093	1377	990
	AB	Geriatric Medicine	2013-03	1520	1075	1394	980
	AB	Geriatric Medicine	2013-04	1517	1091	1390	1003
	AB	Geriatric Medicine	2013-05	1696	1212	1545	1110
	AB	Geriatric Medicine	2013-06	1589	1114	1443	1023
	AB	Geriatric Medicine	2013-07	1684	1182	1514	1075
	AB	Geriatric Medicine	2013-08	1787	1282	1630	1189
	AB	Geriatric Medicine	2013-09	1686	1231	1540	1131
	AB	Geriatric Medicine	2013-10	1932	1460	1778	1355
	AB	Geriatric Medicine	2013-11	1734	1332	1578	1218
	AB	Geriatric Medicine	2013-12	1427	1105	1308	1019
	AB	Geriatric Medicine	2014-01	1797	1400	1645	1287
	AB	Geriatric Medicine	2014-02	1675	1290	1527	1170
	AB	Geriatric Medicine	2014-03	1812	1437	1684	1335
	AB	Geriatric Medicine	2014-04	1670	1273	1550	1189
	AB	Geriatric Medicine	2014-05	1823	1477	1674	1358
	AB	Geriatric Medicine	2014-06	1804	1444	1681	1354
	AB	Geriatric Medicine	2014-07	1851	1417	1702	1308
	AB	Geriatric Medicine	2014-08	1676	1299	1554	1207
	AB	Geriatric Medicine	2014-09	1840	1445	1671	1313
	AB	Geriatric Medicine	2014-10	1949	1495	1781	1371
	AB	Geriatric Medicine	2014-11	1759	1359	1630	1257
	AB	Geriatric Medicine	2014-12	1566	1167	1435	1077
	AB	Geriatric Medicine	2015-01	1753	1344	1554	1191
	AB	Geriatric Medicine	2015-02	1740	1297	1603	1197
	AB	Geriatric Medicine	2015-03	1881	1389	1723	1276
	AB	Geriatric Medicine	2015-04	1800	1345	1642	1231
	AB	Geriatric Medicine	2015-05	1702	1288	1561	1191
	AB	Geriatric Medicine	2015-06	1780	1349	1633	1240
	AB	Geriatric Medicine	2015-07	1856	1410	1706	1292
	AB	Geriatric Medicine	2015-08	1658	1306	1528	1205
	AB	Geriatric Medicine	2015-09	1895	1500	1742	1378
	AB	Geriatric Medicine	2015-10	1792	1359	1619	1225
	AB	Geriatric Medicine	2015-11	1849	1400	1694	1279
	AB	Geriatric Medicine	2015-12	1685	1315	1509	1188
	AC	Homeopathy	2007-04	107	103	101	98
	AC	Homeopathy	2007-05	133	128	122	118
	AC	Homeopathy	2007-06	131	117	114	103
	AC	Homeopathy	2007-07	150	136	133	119
	AC	Homeopathy	2007-08	193	175	168	152
	AC	Homeopathy	2007-09	151	137	129	116
	AC	Homeopathy	2007-10	141	133	124	117
	AC	Homeopathy	2007-11	188	171	166	151
	AC	Homeopathy	2007-12	112	99	96	85
	AC	Homeopathy	2008-01	165	145	141	123
	AC	Homeopathy	2008-02	171	149	154	133
	AC	Homeopathy	2008-03	140	118	119	102
	AC	Homeopathy	2008-04	116	102	101	89
	AC	Homeopathy	2008-05	153	125	137	115
	AC	Homeopathy	2008-06	152	137	142	127
	AC	Homeopathy	2008-07	129	117	116	107
	AC	Homeopathy	2008-08	169	149	149	131
	AC	Homeopathy	2008-09	181	162	163	148
	AC	Homeopathy	2008-10	183	163	161	142
	AC	Homeopathy	2008-11	144	127	127	112
	AC	Homeopathy	2008-12	147	130	128	114
	AC	Homeopathy	2009-01	144	111	131	101
	AC	Homeopathy	2009-02	167	150	147	134
	AC	Homeopathy	2009-03	146	128	134	116
	AC	Homeopathy	2009-04	141	116	132	110
	AC	Homeopathy	2009-05	122	102	113	95
	AC	Homeopathy	2009-06	145	107	124	92
	AC	Homeopathy	2009-07	124	92	103	78
	AC	Homeopathy	2009-08	163	121	139	104
	AC	Homeopathy	2009-09	170	140	153	127
	AC	Homeopathy	2009-10	154	139	141	128
	AC	Homeopathy	2009-11	165	157	144	137
	AC	Homeopathy	2009-12	150	122	127	107
	AC	Homeopathy	2010-01	168	142	143	119
	AC	Homeopathy	2010-02	160	130	148	120
	AC	Homeopathy	2010-03	189	160	169	143
	AC	Homeopathy	2010-04	139	117	126	107
	AC	Homeopathy	2010-05	119	102	111	94
	AC	Homeopathy	2010-06	174	152	153	134
	AC	Homeopathy	2010-07	144	121	116	97
	AC	Homeopathy	2010-08	155	129	127	108
	AC	Homeopathy	2010-09	151	127	129	108
	AC	Homeopathy	2010-10	116	101	108	93
	AC	Homeopathy	2010-11	165	149	146	131
	AC	Homeopathy	2010-12	56	49	43	38
	AC	Homeopathy	2011-01	121	107	102	92
	AC	Homeopathy	2011-02	112	98	98	86
	AC	Homeopathy	2011-03	140	122	119	104
	AC	Homeopathy	2011-04	89	76	78	69
	AC	Homeopathy	2011-05	104	90	93	84
	AC	Homeopathy	2011-06	122	103	101	83
	AC	Homeopathy	2011-07	103	95	89	82
	AC	Homeopathy	2011-08	103	88	92	78
	AC	Homeopathy	2011-09	96	88	88	82
	AC	Homeopathy	2011-10	106	87	100	81
	AC	Homeopathy	2011-11	119	101	103	89
	AC	Homeopathy	2011-12	80	68	71	61
	AC	Homeopathy	2012-01	113	103	103	93
	AC	Homeopathy	2012-02	130	111	117	103
	AC	Homeopathy	2012-03	122	100	111	90
	AC	Homeopathy	2012-04	113	101	101	90
	AC	Homeopathy	2012-05	158	134	139	117
	AC	Homeopathy	2012-06	101	87	87	74
	AC	Homeopathy	2012-07	97	84	75	71
	AC	Homeopathy	2012-08	129	115	103	92
	AC	Homeopathy	2012-09	94	89	80	75
	AC	Homeopathy	2012-10	126	107	115	96
	AC	Homeopathy	2012-11	147	127	124	108
	AC	Homeopathy	2012-12	123	105	102	90
	AC	Homeopathy	2013-01	142	113	117	95
	AC	Homeopathy	2013-02	134	110	118	96
	AC	Homeopathy	2013-03	76	67	68	60
	AC	Homeopathy	2013-04	120	109	101	92
	AC	Homeopathy	2013-05	141	124	116	100
	AC	Homeopathy	2013-06	125	107	101	86
	AC	Homeopathy	2013-07	145	126	117	105
	AC	Homeopathy	2013-08	129	117	112	101
	AC	Homeopathy	2013-09	112	111	91	90
	AC	Homeopathy	2013-10	133	127	114	109
	AC	Homeopathy	2013-11	139	132	117	112
	AC	Homeopathy	2013-12	119	115	102	98
	AC	Homeopathy	2014-01	126	119	110	103
	AC	Homeopathy	2014-02	126	109	111	98
	AC	Homeopathy	2014-03	113	97	88	76
	AC	Homeopathy	2014-04	115	103	108	96
	AC	Homeopathy	2014-05	112	94	95	80
	AC	Homeopathy	2014-06	112	96	99	86
	AC	Homeopathy	2014-07	98	81	75	66
	AC	Homeopathy	2014-08	102	89	84	73
	AC	Homeopathy	2014-09	125	108	109	95
	AC	Homeopathy	2014-10	109	87	98	81
	AC	Homeopathy	2014-11	93	82	83	73
	AC	Homeopathy	2014-12	83	68	71	59
	AC	Homeopathy	2015-01	124	101	105	85
	AC	Homeopathy	2015-02	85	70	71	60
	AC	Homeopathy	2015-03	103	88	89	75
	AC	Homeopathy	2015-04	100	80	81	67
	AC	Homeopathy	2015-05	88	69	73	59
	AC	Homeopathy	2015-06	132	104	111	87
	AC	Homeopathy	2015-07	131	97	105	83
	AC	Homeopathy	2015-08	127	103	112	92
	AC	Homeopathy	2015-09	111	87	86	71
	AC	Homeopathy	2015-10	79	60	61	46
	AC	Homeopathy	2015-11	17	14	14	11
	AC	Homeopathy	2015-12	5	4	5	4
	AD	Medical Oncology	2007-04	327	61	297	56
	AD	Medical Oncology	2007-05	434	89	406	77
	AD	Medical Oncology	2007-06	418	78	386	66
	AD	Medical Oncology	2007-07	404	95	383	84
	AD	Medical Oncology	2007-08	448	85	408	76
	AD	Medical Oncology	2007-09	374	69	338	63
	AD	Medical Oncology	2007-10	466	134	436	127
	AD	Medical Oncology	2007-11	452	110	418	101
	AD	Medical Oncology	2007-12	368	69	335	64
	AD	Medical Oncology	2008-01	424	85	403	80
	AD	Medical Oncology	2008-02	390	91	364	84
	AD	Medical Oncology	2008-03	326	*	311	69
	AD	Medical Oncology	2008-04	451	90	435	87
	AD	Medical Oncology	2008-05	428	*	404	111
	AD	Medical Oncology	2008-06	402	117	374	109
	AD	Medical Oncology	2008-07	423	102	390	96
	AD	Medical Oncology	2008-08	439	69	404	64
	AD	Medical Oncology	2008-09	424	108	395	98
	AD	Medical Oncology	2008-10	441	100	418	95
	AD	Medical Oncology	2008-11	339	68	315	61
	AD	Medical Oncology	2008-12	410	106	383	95
	AD	Medical Oncology	2009-01	402	89	382	84
	AD	Medical Oncology	2009-02	379	98	356	93
	AD	Medical Oncology	2009-03	405	124	382	117
	AD	Medical Oncology	2009-04	397	107	372	102
	AD	Medical Oncology	2009-05	414	102	386	97
	AD	Medical Oncology	2009-06	457	123	436	117
	AD	Medical Oncology	2009-07	422	90	401	84
	AD	Medical Oncology	2009-08	379	*	359	85
	AD	Medical Oncology	2009-09	406	104	383	96
	AD	Medical Oncology	2009-10	433	89	409	85
	AD	Medical Oncology	2009-11	406	65	390	62
	AD	Medical Oncology	2009-12	385	80	364	70
	AD	Medical Oncology	2010-01	354	67	328	64
	AD	Medical Oncology	2010-02	358	51	338	47
	AD	Medical Oncology	2010-03	414	64	387	58
	AD	Medical Oncology	2010-04	378	*	360	61
	AD	Medical Oncology	2010-05	353	46	333	43
	AD	Medical Oncology	2010-06	391	60	374	54
	AD	Medical Oncology	2010-07	387	*	364	67
	AD	Medical Oncology	2010-08	420	63	392	60
	AD	Medical Oncology	2010-09	396	*	379	61
	AD	Medical Oncology	2010-10	376	46	351	43
	AD	Medical Oncology	2010-11	375	58	356	58
	AD	Medical Oncology	2010-12	324	62	296	58
	AD	Medical Oncology	2011-01	367	66	343	61
	AD	Medical Oncology	2011-02	388	134	361	124
	AD	Medical Oncology	2011-03	479	156	440	138
	AD	Medical Oncology	2011-04	343	83	328	80
	AD	Medical Oncology	2011-05	405	103	382	94
	AD	Medical Oncology	2011-06	386	85	366	78
	AD	Medical Oncology	2011-07	416	*	396	72
	AD	Medical Oncology	2011-08	403	82	392	79
	AD	Medical Oncology	2011-09	370	63	359	60
	AD	Medical Oncology	2011-10	418	84	401	79
	AD	Medical Oncology	2011-11	436	93	426	89
	AD	Medical Oncology	2011-12	382	49	372	49
	AD	Medical Oncology	2012-01	410	*	392	48
	AD	Medical Oncology	2012-02	372	*	359	46
	AD	Medical Oncology	2012-03	447	76	426	71
	AD	Medical Oncology	2012-04	364	45	348	39
	AD	Medical Oncology	2012-05	406	*	388	29
	AD	Medical Oncology	2012-06	348	*	340	29
	AD	Medical Oncology	2012-07	410	27	398	27
	AD	Medical Oncology	2012-08	387	30	376	30
	AD	Medical Oncology	2012-09	338	27	323	23
	AD	Medical Oncology	2012-10	427	32	405	27
	AD	Medical Oncology	2012-11	394	22	383	22
	AD	Medical Oncology	2012-12	323	26	309	26
	AD	Medical Oncology	2013-01	419	*	399	26
	AD	Medical Oncology	2013-02	354	*	339	39
	AD	Medical Oncology	2013-03	386	*	371	28
	AD	Medical Oncology	2013-04	340	*	326	42
	AD	Medical Oncology	2013-05	404	60	387	57
	AD	Medical Oncology	2013-06	454	105	440	99
	AD	Medical Oncology	2013-07	454	75	438	69
	AD	Medical Oncology	2013-08	476	69	453	63
	AD	Medical Oncology	2013-09	464	*	452	62
	AD	Medical Oncology	2013-10	529	*	508	58
	AD	Medical Oncology	2013-11	462	60	445	55
	AD	Medical Oncology	2013-12	454	41	431	34
	AD	Medical Oncology	2014-01	468	*	457	37
	AD	Medical Oncology	2014-02	428	41	414	38
	AD	Medical Oncology	2014-03	435	*	426	38
	AD	Medical Oncology	2014-04	514	43	501	43
	AD	Medical Oncology	2014-05	453	45	439	42
	AD	Medical Oncology	2014-06	473	44	461	41
	AD	Medical Oncology	2014-07	481	*	462	30
	AD	Medical Oncology	2014-08	470	37	454	37
	AD	Medical Oncology	2014-09	476	57	452	52
	AD	Medical Oncology	2014-10	454	35	433	32
	AD	Medical Oncology	2014-11	457	*	441	48
	AD	Medical Oncology	2014-12	441	42	429	39
	AD	Medical Oncology	2015-01	426	36	411	33
	AD	Medical Oncology	2015-02	455	*	438	36
	AD	Medical Oncology	2015-03	559	*	542	49
	AD	Medical Oncology	2015-04	440	36	427	36
	AD	Medical Oncology	2015-05	468	59	453	56
	AD	Medical Oncology	2015-06	506	46	489	43
	AD	Medical Oncology	2015-07	472	*	460	58
	AD	Medical Oncology	2015-08	492	81	476	73
	AD	Medical Oncology	2015-09	497	75	485	71
	AD	Medical Oncology	2015-10	510	*	494	55
	AD	Medical Oncology	2015-11	527	56	510	52
	AD	Medical Oncology	2015-12	519	72	497	66
	AF	Paediatrics	2007-04	2435	1889	2121	1654
	AF	Paediatrics	2007-05	3021	2244	2705	2025
	AF	Paediatrics	2007-06	2636	1965	2323	1758
	AF	Paediatrics	2007-07	2118	1672	1816	1452
	AF	Paediatrics	2007-08	2602	2087	2214	1799
	AF	Paediatrics	2007-09	2432	1886	2103	1653
	AF	Paediatrics	2007-10	2622	2084	2304	1845
	AF	Paediatrics	2007-11	2752	2153	2401	1890
	AF	Paediatrics	2007-12	2213	1770	1891	1509
	AF	Paediatrics	2008-01	2762	2135	2374	1840
	AF	Paediatrics	2008-02	2615	1971	2330	1770
	AF	Paediatrics	2008-03	2560	1959	2254	1739
	AF	Paediatrics	2008-04	2811	2139	2477	1904
	AF	Paediatrics	2008-05	2766	2062	2408	1814
	AF	Paediatrics	2008-06	3044	2255	2629	1979
	AF	Paediatrics	2008-07	2591	1955	2212	1680
	AF	Paediatrics	2008-08	2473	1841	2137	1577
	AF	Paediatrics	2008-09	2854	2068	2479	1819
	AF	Paediatrics	2008-10	2983	2297	2569	2001
	AF	Paediatrics	2008-11	2863	2132	2546	1909
	AF	Paediatrics	2008-12	2658	2081	2351	1852
	AF	Paediatrics	2009-01	3018	2234	2640	1967
	AF	Paediatrics	2009-02	2783	2019	2459	1810
	AF	Paediatrics	2009-03	3346	2415	2963	2160
	AF	Paediatrics	2009-04	2849	2231	2526	1996
	AF	Paediatrics	2009-05	2911	2210	2574	1975
	AF	Paediatrics	2009-06	3211	2332	2787	2049
	AF	Paediatrics	2009-07	2711	2072	2296	1760
	AF	Paediatrics	2009-08	2824	2157	2414	1865
	AF	Paediatrics	2009-09	2931	2204	2553	1940
	AF	Paediatrics	2009-10	2732	2092	2354	1818
	AF	Paediatrics	2009-11	3040	2334	2690	2087
	AF	Paediatrics	2009-12	2472	1935	2150	1700
	AF	Paediatrics	2010-01	2656	2041	2299	1787
	AF	Paediatrics	2010-02	2816	2118	2446	1862
	AF	Paediatrics	2010-03	3416	2599	3024	2339
	AF	Paediatrics	2010-04	2845	2127	2475	1874
	AF	Paediatrics	2010-05	3003	2262	2624	2015
	AF	Paediatrics	2010-06	3126	2350	2742	2077
	AF	Paediatrics	2010-07	2611	2054	2212	1763
	AF	Paediatrics	2010-08	2877	2140	2531	1904
	AF	Paediatrics	2010-09	2931	2242	2604	2013
	AF	Paediatrics	2010-10	2673	2031	2323	1772
	AF	Paediatrics	2010-11	3051	2310	2682	2043
	AF	Paediatrics	2010-12	2407	1809	2017	1536
	AF	Paediatrics	2011-01	3042	2253	2656	1968
	AF	Paediatrics	2011-02	3280	2389	2978	2193
	AF	Paediatrics	2011-03	3500	2704	3167	2457
	AF	Paediatrics	2011-04	2509	1918	2224	1690
	AF	Paediatrics	2011-05	2882	2087	2543	1846
	AF	Paediatrics	2011-06	3190	2363	2819	2070
	AF	Paediatrics	2011-07	2546	1900	2135	1585
	AF	Paediatrics	2011-08	2995	2233	2567	1918
	AF	Paediatrics	2011-09	2984	2159	2640	1881
	AF	Paediatrics	2011-10	2800	1977	2481	1746
	AF	Paediatrics	2011-11	3272	2386	2924	2127
	AF	Paediatrics	2011-12	2910	2090	2543	1836
	AF	Paediatrics	2012-01	3075	2206	2739	1984
	AF	Paediatrics	2012-02	3217	2362	2878	2136
	AF	Paediatrics	2012-03	3303	2392	2963	2157
	AF	Paediatrics	2012-04	2835	2041	2510	1820
	AF	Paediatrics	2012-05	3473	2539	3107	2285
	AF	Paediatrics	2012-06	3004	2163	2613	1893
	AF	Paediatrics	2012-07	2642	1932	2256	1660
	AF	Paediatrics	2012-08	3204	2352	2770	2042
	AF	Paediatrics	2012-09	2990	2062	2604	1805
	AF	Paediatrics	2012-10	3322	2417	2903	2127
	AF	Paediatrics	2012-11	3408	2540	3023	2262
	AF	Paediatrics	2012-12	2761	1991	2408	1755
	AF	Paediatrics	2013-01	3346	2416	2935	2138
	AF	Paediatrics	2013-02	3072	2294	2702	2042
	AF	Paediatrics	2013-03	3293	2375	2930	2135
	AF	Paediatrics	2013-04	3299	2336	2916	2071
	AF	Paediatrics	2013-05	3533	2515	3146	2231
	AF	Paediatrics	2013-06	2994	2032	2659	1797
	AF	Paediatrics	2013-07	3150	2288	2633	1914
	AF	Paediatrics	2013-08	3296	2291	2790	1926
	AF	Paediatrics	2013-09	3234	2372	2825	2063
	AF	Paediatrics	2013-10	3161	2359	2768	2066
	AF	Paediatrics	2013-11	3331	2458	2986	2207
	AF	Paediatrics	2013-12	2940	2197	2604	1933
	AF	Paediatrics	2014-01	3216	2430	2858	2165
	AF	Paediatrics	2014-02	2865	2187	2574	1974
	AF	Paediatrics	2014-03	3031	2358	2693	2099
	AF	Paediatrics	2014-04	2691	2082	2353	1821
	AF	Paediatrics	2014-05	3120	2529	2723	2211
	AF	Paediatrics	2014-06	3049	2423	2623	2089
	AF	Paediatrics	2014-07	2768	2160	2340	1835
	AF	Paediatrics	2014-08	2990	2394	2553	2041
	AF	Paediatrics	2014-09	3289	2544	2869	2230
	AF	Paediatrics	2014-10	3098	2492	2691	2167
	AF	Paediatrics	2014-11	2917	2252	2583	2014
	AF	Paediatrics	2014-12	2833	2257	2431	1946
	AF	Paediatrics	2015-01	2879	2240	2500	1968
	AF	Paediatrics	2015-02	2773	2112	2495	1912
	AF	Paediatrics	2015-03	3216	2536	2861	2263
	AF	Paediatrics	2015-04	2794	2191	2436	1913
	AF	Paediatrics	2015-05	2901	2255	2528	1968
	AF	Paediatrics	2015-06	3186	2499	2716	2148
	AF	Paediatrics	2015-07	2597	2044	2207	1736
	AF	Paediatrics	2015-08	3006	2313	2521	1935
	AF	Paediatrics	2015-09	3236	2575	2813	2236
	AF	Paediatrics	2015-10	2802	2165	2430	1899
	AF	Paediatrics	2015-11	3142	2454	2757	2165
	AF	Paediatrics	2015-12	2922	2295	2567	2030
	AG	Renal Medicine	2007-04	726	541	639	485
	AG	Renal Medicine	2007-05	793	571	705	515
	AG	Renal Medicine	2007-06	798	566	712	506
	AG	Renal Medicine	2007-07	685	486	614	434
	AG	Renal Medicine	2007-08	766	554	690	501
	AG	Renal Medicine	2007-09	714	507	642	463
	AG	Renal Medicine	2007-10	829	585	732	516
	AG	Renal Medicine	2007-11	805	574	731	525
	AG	Renal Medicine	2007-12	572	422	503	363
	AG	Renal Medicine	2008-01	805	564	723	507
	AG	Renal Medicine	2008-02	722	489	663	445
	AG	Renal Medicine	2008-03	685	445	613	406
	AG	Renal Medicine	2008-04	738	519	666	472
	AG	Renal Medicine	2008-05	600	366	538	332
	AG	Renal Medicine	2008-06	677	425	603	375
	AG	Renal Medicine	2008-07	589	376	527	338
	AG	Renal Medicine	2008-08	636	415	566	369
	AG	Renal Medicine	2008-09	663	420	591	387
	AG	Renal Medicine	2008-10	688	430	610	391
	AG	Renal Medicine	2008-11	587	373	517	327
	AG	Renal Medicine	2008-12	558	370	490	324
	AG	Renal Medicine	2009-01	675	448	598	402
	AG	Renal Medicine	2009-02	565	356	503	318
	AG	Renal Medicine	2009-03	636	405	579	365
	AG	Renal Medicine	2009-04	580	389	508	342
	AG	Renal Medicine	2009-05	550	341	473	306
	AG	Renal Medicine	2009-06	705	441	625	388
	AG	Renal Medicine	2009-07	591	393	517	348
	AG	Renal Medicine	2009-08	639	404	579	371
	AG	Renal Medicine	2009-09	704	456	614	399
	AG	Renal Medicine	2009-10	574	344	513	307
	AG	Renal Medicine	2009-11	644	416	557	359
	AG	Renal Medicine	2009-12	557	363	492	329
	AG	Renal Medicine	2010-01	616	405	555	363
	AG	Renal Medicine	2010-02	637	436	553	384
	AG	Renal Medicine	2010-03	727	503	656	461
	AG	Renal Medicine	2010-04	574	391	513	354
	AG	Renal Medicine	2010-05	607	414	555	382
	AG	Renal Medicine	2010-06	619	406	555	368
	AG	Renal Medicine	2010-07	526	361	463	326
	AG	Renal Medicine	2010-08	614	401	541	359
	AG	Renal Medicine	2010-09	605	402	537	358
	AG	Renal Medicine	2010-10	549	339	488	308
	AG	Renal Medicine	2010-11	666	438	583	381
	AG	Renal Medicine	2010-12	456	288	363	233
	AG	Renal Medicine	2011-01	598	384	535	348
	AG	Renal Medicine	2011-02	569	352	499	310
	AG	Renal Medicine	2011-03	678	434	599	391
	AG	Renal Medicine	2011-04	451	294	390	260
	AG	Renal Medicine	2011-05	552	367	480	325
	AG	Renal Medicine	2011-06	585	393	522	353
	AG	Renal Medicine	2011-07	460	296	408	265
	AG	Renal Medicine	2011-08	647	427	595	397
	AG	Renal Medicine	2011-09	550	357	482	322
	AG	Renal Medicine	2011-10	564	358	495	319
	AG	Renal Medicine	2011-11	626	399	548	350
	AG	Renal Medicine	2011-12	529	346	469	308
	AG	Renal Medicine	2012-01	558	360	506	325
	AG	Renal Medicine	2012-02	568	383	517	341
	AG	Renal Medicine	2012-03	575	380	514	338
	AG	Renal Medicine	2012-04	515	317	468	282
	AG	Renal Medicine	2012-05	622	389	570	357
	AG	Renal Medicine	2012-06	498	312	450	280
	AG	Renal Medicine	2012-07	497	319	449	291
	AG	Renal Medicine	2012-08	632	414	572	377
	AG	Renal Medicine	2012-09	533	364	478	328
	AG	Renal Medicine	2012-10	597	384	538	356
	AG	Renal Medicine	2012-11	587	372	517	331
	AG	Renal Medicine	2012-12	429	266	390	244
	AG	Renal Medicine	2013-01	557	379	497	336
	AG	Renal Medicine	2013-02	531	317	478	280
	AG	Renal Medicine	2013-03	518	319	459	283
	AG	Renal Medicine	2013-04	532	348	477	313
	AG	Renal Medicine	2013-05	638	412	542	354
	AG	Renal Medicine	2013-06	493	341	437	301
	AG	Renal Medicine	2013-07	484	331	423	290
	AG	Renal Medicine	2013-08	552	381	476	325
	AG	Renal Medicine	2013-09	486	335	433	299
	AG	Renal Medicine	2013-10	544	355	483	307
	AG	Renal Medicine	2013-11	453	295	406	264
	AG	Renal Medicine	2013-12	421	285	379	252
	AG	Renal Medicine	2014-01	494	304	432	263
	AG	Renal Medicine	2014-02	440	288	394	255
	AG	Renal Medicine	2014-03	480	295	424	261
	AG	Renal Medicine	2014-04	485	312	426	279
	AG	Renal Medicine	2014-05	480	314	432	285
	AG	Renal Medicine	2014-06	502	336	427	283
	AG	Renal Medicine	2014-07	506	300	448	264
	AG	Renal Medicine	2014-08	520	326	462	294
	AG	Renal Medicine	2014-09	540	345	488	316
	AG	Renal Medicine	2014-10	539	337	485	302
	AG	Renal Medicine	2014-11	479	306	430	279
	AG	Renal Medicine	2014-12	427	279	377	243
	AG	Renal Medicine	2015-01	513	349	449	309
	AG	Renal Medicine	2015-02	463	310	418	278
	AG	Renal Medicine	2015-03	531	321	472	278
	AG	Renal Medicine	2015-04	474	315	423	278
	AG	Renal Medicine	2015-05	415	258	370	227
	AG	Renal Medicine	2015-06	533	354	479	320
	AG	Renal Medicine	2015-07	472	314	408	269
	AG	Renal Medicine	2015-08	522	328	473	293
	AG	Renal Medicine	2015-09	549	386	489	344
	AG	Renal Medicine	2015-10	498	324	436	289
	AG	Renal Medicine	2015-11	526	332	475	294
	AG	Renal Medicine	2015-12	508	326	434	281
	AH	Neurology	2007-04	2337	1638	2072	1461
	AH	Neurology	2007-05	2730	1895	2399	1676
	AH	Neurology	2007-06	2644	1833	2334	1616
	AH	Neurology	2007-07	2784	1950	2407	1700
	AH	Neurology	2007-08	2782	1949	2420	1693
	AH	Neurology	2007-09	2657	1818	2306	1595
	AH	Neurology	2007-10	3231	2262	2804	1958
	AH	Neurology	2007-11	3673	2755	3206	2398
	AH	Neurology	2007-12	2605	1862	2283	1643
	AH	Neurology	2008-01	2773	1937	2406	1661
	AH	Neurology	2008-02	2948	2066	2610	1834
	AH	Neurology	2008-03	2635	1845	2313	1620
	AH	Neurology	2008-04	2998	2043	2637	1794
	AH	Neurology	2008-05	2582	1795	2247	1564
	AH	Neurology	2008-06	3059	2135	2694	1885
	AH	Neurology	2008-07	2845	1973	2459	1721
	AH	Neurology	2008-08	2966	2071	2597	1825
	AH	Neurology	2008-09	3050	2102	2659	1847
	AH	Neurology	2008-10	3508	2374	3071	2077
	AH	Neurology	2008-11	3503	2444	3031	2100
	AH	Neurology	2008-12	3464	2444	3010	2126
	AH	Neurology	2009-01	3270	2183	2783	1861
	AH	Neurology	2009-02	3205	2173	2786	1900
	AH	Neurology	2009-03	3803	2616	3276	2254
	AH	Neurology	2009-04	2859	1948	2473	1688
	AH	Neurology	2009-05	3076	2058	2652	1770
	AH	Neurology	2009-06	3562	2457	3059	2102
	AH	Neurology	2009-07	3181	2226	2713	1895
	AH	Neurology	2009-08	3663	2422	3169	2080
	AH	Neurology	2009-09	3672	2374	3205	2076
	AH	Neurology	2009-10	3600	2310	3136	2010
	AH	Neurology	2009-11	4050	2595	3559	2275
	AH	Neurology	2009-12	3412	2200	2937	1880
	AH	Neurology	2010-01	3528	2288	3036	1958
	AH	Neurology	2010-02	3676	2360	3247	2065
	AH	Neurology	2010-03	4342	2669	3822	2331
	AH	Neurology	2010-04	3102	1979	2745	1749
	AH	Neurology	2010-05	3492	2191	3081	1918
	AH	Neurology	2010-06	3937	2585	3493	2280
	AH	Neurology	2010-07	3135	2085	2731	1819
	AH	Neurology	2010-08	3869	2457	3397	2133
	AH	Neurology	2010-09	3582	2320	3128	2020
	AH	Neurology	2010-10	3492	2272	3046	1970
	AH	Neurology	2010-11	3739	2390	3248	2072
	AH	Neurology	2010-12	2776	1859	2289	1524
	AH	Neurology	2011-01	3809	2510	3281	2140
	AH	Neurology	2011-02	3617	2335	3147	2020
	AH	Neurology	2011-03	3834	2480	3356	2179
	AH	Neurology	2011-04	2941	1919	2527	1645
	AH	Neurology	2011-05	3538	2379	3036	2016
	AH	Neurology	2011-06	3609	2424	3114	2084
	AH	Neurology	2011-07	2794	1934	2364	1630
	AH	Neurology	2011-08	3405	2270	2994	2005
	AH	Neurology	2011-09	3373	2247	2965	1974
	AH	Neurology	2011-10	3643	2444	3170	2127
	AH	Neurology	2011-11	3893	2528	3425	2198
	AH	Neurology	2011-12	3344	2242	2788	1861
	AH	Neurology	2012-01	3608	2294	3098	1978
	AH	Neurology	2012-02	3533	2317	3125	2038
	AH	Neurology	2012-03	3899	2486	3393	2162
	AH	Neurology	2012-04	3264	2147	2800	1854
	AH	Neurology	2012-05	4049	2632	3487	2290
	AH	Neurology	2012-06	3892	2571	3355	2207
	AH	Neurology	2012-07	3250	2083	2739	1751
	AH	Neurology	2012-08	3847	2552	3380	2241
	AH	Neurology	2012-09	3560	2285	3108	2021
	AH	Neurology	2012-10	3805	2418	3293	2071
	AH	Neurology	2012-11	4107	2675	3647	2363
	AH	Neurology	2012-12	3179	2046	2735	1766
	AH	Neurology	2013-01	4150	2799	3561	2376
	AH	Neurology	2013-02	3858	2586	3347	2223
	AH	Neurology	2013-03	3961	2619	3435	2253
	AH	Neurology	2013-04	3658	2444	3185	2111
	AH	Neurology	2013-05	3638	2397	3200	2101
	AH	Neurology	2013-06	4195	2792	3699	2452
	AH	Neurology	2013-07	3627	2333	3137	2020
	AH	Neurology	2013-08	4002	2658	3499	2313
	AH	Neurology	2013-09	4047	2646	3555	2312
	AH	Neurology	2013-10	4020	2581	3481	2231
	AH	Neurology	2013-11	4281	2785	3779	2457
	AH	Neurology	2013-12	3778	2496	3286	2169
	AH	Neurology	2014-01	3990	2607	3514	2298
	AH	Neurology	2014-02	3767	2360	3380	2106
	AH	Neurology	2014-03	4255	2724	3761	2398
	AH	Neurology	2014-04	3711	2315	3275	2036
	AH	Neurology	2014-05	3846	2434	3365	2127
	AH	Neurology	2014-06	4062	2599	3591	2298
	AH	Neurology	2014-07	3629	2441	3158	2142
	AH	Neurology	2014-08	3979	2452	3436	2120
	AH	Neurology	2014-09	4147	2609	3524	2208
	AH	Neurology	2014-10	3881	2494	3329	2142
	AH	Neurology	2014-11	4439	2785	3884	2420
	AH	Neurology	2014-12	3709	2412	3215	2071
	AH	Neurology	2015-01	4297	2768	3723	2407
	AH	Neurology	2015-02	4072	2651	3581	2313
	AH	Neurology	2015-03	4599	2998	3978	2593
	AH	Neurology	2015-04	3281	2165	2837	1870
	AH	Neurology	2015-05	3952	2562	3419	2213
	AH	Neurology	2015-06	4444	2790	3905	2447
	AH	Neurology	2015-07	3789	2565	3280	2213
	AH	Neurology	2015-08	4053	2549	3508	2189
	AH	Neurology	2015-09	4261	2786	3711	2402
	AH	Neurology	2015-10	4103	2811	3539	2418
	AH	Neurology	2015-11	4876	3272	4198	2819
	AH	Neurology	2015-12	4177	2778	3589	2385
	AJ	Integrative Care	2015-09	*	*	3	3
	AJ	Integrative Care	2015-10	46	40	36	30
	AJ	Integrative Care	2015-11	98	80	78	64
	AJ	Integrative Care	2015-12	90	83	75	68
	AM	Palliative Medicine	2007-04	*	15	77	15
	AM	Palliative Medicine	2007-05	102	*	97	28
	AM	Palliative Medicine	2007-06	*	*	84	21
	AM	Palliative Medicine	2007-07	*	*	95	14
	AM	Palliative Medicine	2007-08	104	27	99	24
	AM	Palliative Medicine	2007-09	89	*	83	20
	AM	Palliative Medicine	2007-10	103	16	97	16
	AM	Palliative Medicine	2007-11	110	16	104	16
	AM	Palliative Medicine	2007-12	47	6	44	6
	AM	Palliative Medicine	2008-01	66	*	63	19
	AM	Palliative Medicine	2008-02	76	*	72	19
	AM	Palliative Medicine	2008-03	*	*	75	20
	AM	Palliative Medicine	2008-04	*	23	77	23
	AM	Palliative Medicine	2008-05	101	29	90	26
	AM	Palliative Medicine	2008-06	80	*	77	18
	AM	Palliative Medicine	2008-07	81	*	75	23
	AM	Palliative Medicine	2008-08	85	30	78	27
	AM	Palliative Medicine	2008-09	76	*	70	32
	AM	Palliative Medicine	2008-10	89	*	83	25
	AM	Palliative Medicine	2008-11	92	*	88	26
	AM	Palliative Medicine	2008-12	87	*	80	28
	AM	Palliative Medicine	2009-01	122	*	119	43
	AM	Palliative Medicine	2009-02	113	37	109	33
	AM	Palliative Medicine	2009-03	128	*	124	36
	AM	Palliative Medicine	2009-04	99	*	95	45
	AM	Palliative Medicine	2009-05	120	47	114	42
	AM	Palliative Medicine	2009-06	99	*	96	39
	AM	Palliative Medicine	2009-07	85	32	80	29
	AM	Palliative Medicine	2009-08	97	*	90	44
	AM	Palliative Medicine	2009-09	81	36	75	33
	AM	Palliative Medicine	2009-10	93	*	84	37
	AM	Palliative Medicine	2009-11	72	*	68	22
	AM	Palliative Medicine	2009-12	72	26	69	26
	AM	Palliative Medicine	2010-01	*	*	62	27
	AM	Palliative Medicine	2010-02	70	25	67	25
	AM	Palliative Medicine	2010-03	*	*	60	21
	AM	Palliative Medicine	2010-04	91	29	87	29
	AM	Palliative Medicine	2010-05	130	*	120	34
	AM	Palliative Medicine	2010-06	146	50	135	47
	AM	Palliative Medicine	2010-07	156	*	148	57
	AM	Palliative Medicine	2010-08	127	40	116	40
	AM	Palliative Medicine	2010-09	101	*	97	39
	AM	Palliative Medicine	2010-10	109	31	102	27
	AM	Palliative Medicine	2010-11	112	36	101	31
	AM	Palliative Medicine	2010-12	71	21	65	18
	AM	Palliative Medicine	2011-01	*	29	82	29
	AM	Palliative Medicine	2011-02	102	41	97	38
	AM	Palliative Medicine	2011-03	144	63	138	60
	AM	Palliative Medicine	2011-04	96	44	91	41
	AM	Palliative Medicine	2011-05	97	*	93	42
	AM	Palliative Medicine	2011-06	*	*	93	37
	AM	Palliative Medicine	2011-07	84	*	80	30
	AM	Palliative Medicine	2011-08	104	52	101	49
	AM	Palliative Medicine	2011-09	92	*	88	44
	AM	Palliative Medicine	2011-10	100	51	88	44
	AM	Palliative Medicine	2011-11	124	42	117	38
	AM	Palliative Medicine	2011-12	91	35	84	32
	AM	Palliative Medicine	2012-01	*	*	128	47
	AM	Palliative Medicine	2012-02	107	40	104	40
	AM	Palliative Medicine	2012-03	109	*	105	41
	AM	Palliative Medicine	2012-04	*	*	94	36
	AM	Palliative Medicine	2012-05	*	*	136	53
	AM	Palliative Medicine	2012-06	108	50	105	50
	AM	Palliative Medicine	2012-07	*	*	101	43
	AM	Palliative Medicine	2012-08	106	37	101	34
	AM	Palliative Medicine	2012-09	101	35	95	32
	AM	Palliative Medicine	2012-10	106	35	99	32
	AM	Palliative Medicine	2012-11	112	32	102	28
	AM	Palliative Medicine	2012-12	70	19	61	16
	AM	Palliative Medicine	2013-01	135	53	123	47
	AM	Palliative Medicine	2013-02	109	*	106	32
	AM	Palliative Medicine	2013-03	*	30	104	30
	AM	Palliative Medicine	2013-04	131	41	125	38
	AM	Palliative Medicine	2013-05	128	*	124	34
	AM	Palliative Medicine	2013-06	134	*	129	30
	AM	Palliative Medicine	2013-07	92	*	89	27
	AM	Palliative Medicine	2013-08	128	38	116	34
	AM	Palliative Medicine	2013-09	126	43	119	40
	AM	Palliative Medicine	2013-10	139	54	134	51
	AM	Palliative Medicine	2013-11	123	*	115	42
	AM	Palliative Medicine	2013-12	87	*	82	19
	AM	Palliative Medicine	2014-01	140	47	134	47
	AM	Palliative Medicine	2014-02	116	*	107	32
	AM	Palliative Medicine	2014-03	120	41	112	41
	AM	Palliative Medicine	2014-04	105	*	99	27
	AM	Palliative Medicine	2014-05	121	*	113	36
	AM	Palliative Medicine	2014-06	129	*	123	42
	AM	Palliative Medicine	2014-07	83	*	79	30
	AM	Palliative Medicine	2014-08	*	28	50	28
	AM	Palliative Medicine	2014-09	61	*	57	37
	AM	Palliative Medicine	2014-10	57	*	52	19
	AM	Palliative Medicine	2014-11	53	*	48	15
	AM	Palliative Medicine	2014-12	51	22	46	22
	AM	Palliative Medicine	2015-01	32	*	28	12
	AM	Palliative Medicine	2015-02	46	19	42	19
	AM	Palliative Medicine	2015-03	*	*	40	17
	AM	Palliative Medicine	2015-04	39	16	39	16
	AM	Palliative Medicine	2015-05	*	15	37	15
	AM	Palliative Medicine	2015-06	86	*	81	33
	AM	Palliative Medicine	2015-07	91	*	87	33
	AM	Palliative Medicine	2015-08	*	23	76	23
	AM	Palliative Medicine	2015-09	102	*	99	34
	AM	Palliative Medicine	2015-10	117	39	108	34
	AM	Palliative Medicine	2015-11	*	*	74	35
	AM	Palliative Medicine	2015-12	*	26	46	26
	AP	Rehabilitation Medicine	2007-04	346	146	327	142
	AP	Rehabilitation Medicine	2007-05	357	120	324	109
	AP	Rehabilitation Medicine	2007-06	339	124	317	113
	AP	Rehabilitation Medicine	2007-07	364	143	338	130
	AP	Rehabilitation Medicine	2007-08	377	160	345	147
	AP	Rehabilitation Medicine	2007-09	286	112	252	101
	AP	Rehabilitation Medicine	2007-10	388	144	361	138
	AP	Rehabilitation Medicine	2007-11	422	207	381	191
	AP	Rehabilitation Medicine	2007-12	352	151	322	138
	AP	Rehabilitation Medicine	2008-01	368	130	334	123
	AP	Rehabilitation Medicine	2008-02	393	170	358	157
	AP	Rehabilitation Medicine	2008-03	365	143	332	128
	AP	Rehabilitation Medicine	2008-04	435	173	402	159
	AP	Rehabilitation Medicine	2008-05	370	139	335	128
	AP	Rehabilitation Medicine	2008-06	375	162	336	151
	AP	Rehabilitation Medicine	2008-07	439	187	402	169
	AP	Rehabilitation Medicine	2008-08	390	151	360	147
	AP	Rehabilitation Medicine	2008-09	366	132	339	126
	AP	Rehabilitation Medicine	2008-10	491	179	444	167
	AP	Rehabilitation Medicine	2008-11	401	146	358	127
	AP	Rehabilitation Medicine	2008-12	327	135	302	123
	AP	Rehabilitation Medicine	2009-01	417	127	395	123
	AP	Rehabilitation Medicine	2009-02	388	158	356	147
	AP	Rehabilitation Medicine	2009-03	341	122	319	119
	AP	Rehabilitation Medicine	2009-04	345	121	311	108
	AP	Rehabilitation Medicine	2009-05	345	126	318	119
	AP	Rehabilitation Medicine	2009-06	370	171	337	158
	AP	Rehabilitation Medicine	2009-07	337	128	308	118
	AP	Rehabilitation Medicine	2009-08	323	118	286	107
	AP	Rehabilitation Medicine	2009-09	345	137	314	129
	AP	Rehabilitation Medicine	2009-10	271	132	247	122
	AP	Rehabilitation Medicine	2009-11	294	142	271	126
	AP	Rehabilitation Medicine	2009-12	259	119	237	110
	AP	Rehabilitation Medicine	2010-01	304	142	278	133
	AP	Rehabilitation Medicine	2010-02	302	134	276	120
	AP	Rehabilitation Medicine	2010-03	300	118	275	110
	AP	Rehabilitation Medicine	2010-04	250	124	231	113
	AP	Rehabilitation Medicine	2010-05	260	103	237	97
	AP	Rehabilitation Medicine	2010-06	355	134	326	125
	AP	Rehabilitation Medicine	2010-07	347	148	317	135
	AP	Rehabilitation Medicine	2010-08	308	108	268	94
	AP	Rehabilitation Medicine	2010-09	296	86	268	76
	AP	Rehabilitation Medicine	2010-10	261	95	240	87
	AP	Rehabilitation Medicine	2010-11	219	70	197	58
	AP	Rehabilitation Medicine	2010-12	179	82	151	66
	AP	Rehabilitation Medicine	2011-01	234	89	199	74
	AP	Rehabilitation Medicine	2011-02	217	84	186	73
	AP	Rehabilitation Medicine	2011-03	240	97	216	88
	AP	Rehabilitation Medicine	2011-04	147	48	130	42
	AP	Rehabilitation Medicine	2011-05	184	80	166	72
	AP	Rehabilitation Medicine	2011-06	239	83	212	76
	AP	Rehabilitation Medicine	2011-07	255	96	231	86
	AP	Rehabilitation Medicine	2011-08	250	92	216	80
	AP	Rehabilitation Medicine	2011-09	220	83	198	73
	AP	Rehabilitation Medicine	2011-10	239	75	210	58
	AP	Rehabilitation Medicine	2011-11	278	79	241	61
	AP	Rehabilitation Medicine	2011-12	217	49	190	42
	AP	Rehabilitation Medicine	2012-01	227	44	194	35
	AP	Rehabilitation Medicine	2012-02	269	57	236	46
	AP	Rehabilitation Medicine	2012-03	235	55	204	51
	AP	Rehabilitation Medicine	2012-04	204	38	179	29
	AP	Rehabilitation Medicine	2012-05	228	53	200	46
	AP	Rehabilitation Medicine	2012-06	230	51	200	41
	AP	Rehabilitation Medicine	2012-07	225	47	202	41
	AP	Rehabilitation Medicine	2012-08	289	71	264	62
	AP	Rehabilitation Medicine	2012-09	178	39	155	31
	AP	Rehabilitation Medicine	2012-10	242	54	216	47
	AP	Rehabilitation Medicine	2012-11	234	61	219	57
	AP	Rehabilitation Medicine	2012-12	189	36	171	30
	AP	Rehabilitation Medicine	2013-01	203	41	183	36
	AP	Rehabilitation Medicine	2013-02	249	66	222	57
	AP	Rehabilitation Medicine	2013-03	227	48	207	38
	AP	Rehabilitation Medicine	2013-04	217	70	200	61
	AP	Rehabilitation Medicine	2013-05	230	67	212	64
	AP	Rehabilitation Medicine	2013-06	175	48	158	42
	AP	Rehabilitation Medicine	2013-07	223	53	194	48
	AP	Rehabilitation Medicine	2013-08	222	54	204	50
	AP	Rehabilitation Medicine	2013-09	218	61	195	52
	AP	Rehabilitation Medicine	2013-10	233	59	202	46
	AP	Rehabilitation Medicine	2013-11	250	73	215	62
	AP	Rehabilitation Medicine	2013-12	209	49	195	46
	AP	Rehabilitation Medicine	2014-01	247	54	229	49
	AP	Rehabilitation Medicine	2014-02	195	39	177	33
	AP	Rehabilitation Medicine	2014-03	202	49	182	42
	AP	Rehabilitation Medicine	2014-04	203	50	187	43
	AP	Rehabilitation Medicine	2014-05	211	43	188	36
	AP	Rehabilitation Medicine	2014-06	213	46	194	37
	AP	Rehabilitation Medicine	2014-07	241	60	214	51
	AP	Rehabilitation Medicine	2014-08	186	34	165	26
	AP	Rehabilitation Medicine	2014-09	226	65	193	54
	AP	Rehabilitation Medicine	2014-10	241	59	219	48
	AP	Rehabilitation Medicine	2014-11	206	55	186	48
	AP	Rehabilitation Medicine	2014-12	192	40	168	33
	AP	Rehabilitation Medicine	2015-01	197	53	169	40
	AP	Rehabilitation Medicine	2015-02	174	40	154	35
	AP	Rehabilitation Medicine	2015-03	241	68	216	60
	AP	Rehabilitation Medicine	2015-04	197	52	174	44
	AP	Rehabilitation Medicine	2015-05	209	63	185	53
	AP	Rehabilitation Medicine	2015-06	268	59	240	48
	AP	Rehabilitation Medicine	2015-07	225	47	199	42
	AP	Rehabilitation Medicine	2015-08	228	43	203	35
	AP	Rehabilitation Medicine	2015-09	212	52	188	42
	AP	Rehabilitation Medicine	2015-10	231	42	201	39
	AP	Rehabilitation Medicine	2015-11	212	33	186	26
	AP	Rehabilitation Medicine	2015-12	184	43	166	37
	AQ	Respiratory Medicine	2007-04	1988	1441	1749	1278
	AQ	Respiratory Medicine	2007-05	2280	1703	2013	1523
	AQ	Respiratory Medicine	2007-06	2157	1603	1911	1440
	AQ	Respiratory Medicine	2007-07	2119	1573	1864	1398
	AQ	Respiratory Medicine	2007-08	2453	1836	2157	1644
	AQ	Respiratory Medicine	2007-09	2069	1529	1812	1354
	AQ	Respiratory Medicine	2007-10	2458	1823	2158	1625
	AQ	Respiratory Medicine	2007-11	2546	1879	2252	1698
	AQ	Respiratory Medicine	2007-12	2033	1522	1773	1343
	AQ	Respiratory Medicine	2008-01	2408	1780	2076	1556
	AQ	Respiratory Medicine	2008-02	2392	1812	2118	1625
	AQ	Respiratory Medicine	2008-03	2276	1594	1999	1408
	AQ	Respiratory Medicine	2008-04	2603	1930	2304	1723
	AQ	Respiratory Medicine	2008-05	2349	1694	2072	1503
	AQ	Respiratory Medicine	2008-06	2563	1803	2259	1597
	AQ	Respiratory Medicine	2008-07	2500	1800	2205	1595
	AQ	Respiratory Medicine	2008-08	2486	1836	2179	1621
	AQ	Respiratory Medicine	2008-09	2859	2044	2532	1829
	AQ	Respiratory Medicine	2008-10	2836	1997	2425	1740
	AQ	Respiratory Medicine	2008-11	2751	1949	2433	1742
	AQ	Respiratory Medicine	2008-12	2591	1816	2240	1584
	AQ	Respiratory Medicine	2009-01	2730	1870	2354	1640
	AQ	Respiratory Medicine	2009-02	2693	1903	2370	1684
	AQ	Respiratory Medicine	2009-03	3000	2146	2655	1901
	AQ	Respiratory Medicine	2009-04	2723	1950	2400	1745
	AQ	Respiratory Medicine	2009-05	2675	1868	2311	1658
	AQ	Respiratory Medicine	2009-06	2945	2052	2542	1809
	AQ	Respiratory Medicine	2009-07	2742	1885	2325	1660
	AQ	Respiratory Medicine	2009-08	2796	2013	2427	1773
	AQ	Respiratory Medicine	2009-09	2604	1877	2262	1643
	AQ	Respiratory Medicine	2009-10	2678	1867	2342	1666
	AQ	Respiratory Medicine	2009-11	2793	1930	2431	1694
	AQ	Respiratory Medicine	2009-12	2383	1639	2043	1442
	AQ	Respiratory Medicine	2010-01	2341	1566	2018	1393
	AQ	Respiratory Medicine	2010-02	2570	1782	2251	1597
	AQ	Respiratory Medicine	2010-03	3224	2279	2812	2043
	AQ	Respiratory Medicine	2010-04	2588	1740	2229	1547
	AQ	Respiratory Medicine	2010-05	2833	1961	2486	1761
	AQ	Respiratory Medicine	2010-06	3257	2290	2854	2057
	AQ	Respiratory Medicine	2010-07	2875	1971	2505	1740
	AQ	Respiratory Medicine	2010-08	3255	2318	2867	2085
	AQ	Respiratory Medicine	2010-09	3021	2094	2625	1866
	AQ	Respiratory Medicine	2010-10	2749	1915	2401	1709
	AQ	Respiratory Medicine	2010-11	3251	2268	2827	2010
	AQ	Respiratory Medicine	2010-12	2473	1776	2025	1468
	AQ	Respiratory Medicine	2011-01	2894	1998	2490	1745
	AQ	Respiratory Medicine	2011-02	3112	2154	2772	1940
	AQ	Respiratory Medicine	2011-03	3285	2280	2892	2016
	AQ	Respiratory Medicine	2011-04	2554	1838	2251	1632
	AQ	Respiratory Medicine	2011-05	3118	2169	2692	1911
	AQ	Respiratory Medicine	2011-06	3408	2424	3009	2179
	AQ	Respiratory Medicine	2011-07	2746	1923	2396	1707
	AQ	Respiratory Medicine	2011-08	3450	2403	3045	2164
	AQ	Respiratory Medicine	2011-09	3077	2089	2718	1882
	AQ	Respiratory Medicine	2011-10	2974	2072	2642	1875
	AQ	Respiratory Medicine	2011-11	3366	2326	2972	2093
	AQ	Respiratory Medicine	2011-12	2872	2055	2519	1835
	AQ	Respiratory Medicine	2012-01	3347	2289	2972	2042
	AQ	Respiratory Medicine	2012-02	3242	2288	2918	2085
	AQ	Respiratory Medicine	2012-03	3394	2308	3069	2110
	AQ	Respiratory Medicine	2012-04	2903	2016	2592	1829
	AQ	Respiratory Medicine	2012-05	4045	2842	3615	2577
	AQ	Respiratory Medicine	2012-06	3492	2428	3141	2206
	AQ	Respiratory Medicine	2012-07	3462	2332	3050	2085
	AQ	Respiratory Medicine	2012-08	3639	2528	3249	2279
	AQ	Respiratory Medicine	2012-09	3140	2213	2772	1982
	AQ	Respiratory Medicine	2012-10	3794	2650	3416	2398
	AQ	Respiratory Medicine	2012-11	3768	2549	3295	2290
	AQ	Respiratory Medicine	2012-12	3064	2158	2671	1919
	AQ	Respiratory Medicine	2013-01	3538	2471	3092	2218
	AQ	Respiratory Medicine	2013-02	3506	2415	3128	2188
	AQ	Respiratory Medicine	2013-03	3484	2404	3133	2196
	AQ	Respiratory Medicine	2013-04	3830	2543	3387	2264
	AQ	Respiratory Medicine	2013-05	3923	2682	3474	2417
	AQ	Respiratory Medicine	2013-06	3542	2411	3123	2167
	AQ	Respiratory Medicine	2013-07	3440	2427	3051	2198
	AQ	Respiratory Medicine	2013-08	3817	2685	3373	2420
	AQ	Respiratory Medicine	2013-09	3545	2498	3151	2268
	AQ	Respiratory Medicine	2013-10	3827	2634	3309	2348
	AQ	Respiratory Medicine	2013-11	3747	2592	3320	2354
	AQ	Respiratory Medicine	2013-12	3246	2315	2846	2093
	AQ	Respiratory Medicine	2014-01	3972	2694	3455	2461
	AQ	Respiratory Medicine	2014-02	3505	2433	3154	2238
	AQ	Respiratory Medicine	2014-03	4096	2858	3624	2605
	AQ	Respiratory Medicine	2014-04	4000	2797	3499	2528
	AQ	Respiratory Medicine	2014-05	4180	2747	3682	2496
	AQ	Respiratory Medicine	2014-06	3979	2767	3473	2453
	AQ	Respiratory Medicine	2014-07	3761	2564	3283	2292
	AQ	Respiratory Medicine	2014-08	4057	2757	3566	2489
	AQ	Respiratory Medicine	2014-09	4080	2859	3596	2556
	AQ	Respiratory Medicine	2014-10	3857	2782	3432	2517
	AQ	Respiratory Medicine	2014-11	3654	2573	3259	2314
	AQ	Respiratory Medicine	2014-12	3482	2484	3070	2220
	AQ	Respiratory Medicine	2015-01	3909	2721	3461	2421
	AQ	Respiratory Medicine	2015-02	3716	2598	3370	2378
	AQ	Respiratory Medicine	2015-03	4437	3202	3963	2897
	AQ	Respiratory Medicine	2015-04	3639	2582	3238	2338
	AQ	Respiratory Medicine	2015-05	3942	2852	3514	2576
	AQ	Respiratory Medicine	2015-06	4241	3088	3775	2770
	AQ	Respiratory Medicine	2015-07	3700	2648	3264	2352
	AQ	Respiratory Medicine	2015-08	4037	2847	3596	2553
	AQ	Respiratory Medicine	2015-09	3828	2740	3451	2493
	AQ	Respiratory Medicine	2015-10	4129	2941	3656	2672
	AQ	Respiratory Medicine	2015-11	4883	3654	4386	3338
	AQ	Respiratory Medicine	2015-12	3916	2905	3474	2587
	AR	Rheumatology	2007-04	1455	1235	1338	1130
	AR	Rheumatology	2007-05	1818	1565	1654	1433
	AR	Rheumatology	2007-06	1675	1404	1511	1278
	AR	Rheumatology	2007-07	1507	1274	1369	1159
	AR	Rheumatology	2007-08	1980	1668	1805	1520
	AR	Rheumatology	2007-09	1835	1578	1648	1421
	AR	Rheumatology	2007-10	2114	1760	1919	1597
	AR	Rheumatology	2007-11	2003	1665	1827	1518
	AR	Rheumatology	2007-12	1931	1624	1723	1448
	AR	Rheumatology	2008-01	1938	1645	1745	1484
	AR	Rheumatology	2008-02	1776	1442	1637	1332
	AR	Rheumatology	2008-03	1591	1311	1445	1189
	AR	Rheumatology	2008-04	1569	1273	1428	1153
	AR	Rheumatology	2008-05	1788	1486	1572	1309
	AR	Rheumatology	2008-06	1755	1431	1603	1308
	AR	Rheumatology	2008-07	1753	1495	1598	1364
	AR	Rheumatology	2008-08	1900	1561	1713	1411
	AR	Rheumatology	2008-09	2177	1821	1962	1657
	AR	Rheumatology	2008-10	2184	1840	1982	1678
	AR	Rheumatology	2008-11	2060	1734	1879	1583
	AR	Rheumatology	2008-12	1903	1598	1718	1450
	AR	Rheumatology	2009-01	2060	1685	1871	1527
	AR	Rheumatology	2009-02	1878	1517	1688	1369
	AR	Rheumatology	2009-03	2061	1711	1880	1563
	AR	Rheumatology	2009-04	1590	1308	1434	1175
	AR	Rheumatology	2009-05	1877	1510	1718	1384
	AR	Rheumatology	2009-06	1976	1636	1829	1517
	AR	Rheumatology	2009-07	1939	1623	1770	1485
	AR	Rheumatology	2009-08	1998	1661	1835	1526
	AR	Rheumatology	2009-09	2102	1696	1918	1552
	AR	Rheumatology	2009-10	1955	1617	1798	1478
	AR	Rheumatology	2009-11	2188	1829	1986	1661
	AR	Rheumatology	2009-12	2024	1635	1823	1473
	AR	Rheumatology	2010-01	1861	1526	1658	1362
	AR	Rheumatology	2010-02	2131	1754	1971	1617
	AR	Rheumatology	2010-03	2236	1780	2069	1651
	AR	Rheumatology	2010-04	1845	1533	1714	1423
	AR	Rheumatology	2010-05	2121	1747	1938	1607
	AR	Rheumatology	2010-06	2071	1702	1926	1578
	AR	Rheumatology	2010-07	1797	1474	1652	1355
	AR	Rheumatology	2010-08	2463	2012	2264	1859
	AR	Rheumatology	2010-09	2121	1744	1932	1584
	AR	Rheumatology	2010-10	1965	1613	1784	1469
	AR	Rheumatology	2010-11	2190	1774	1996	1611
	AR	Rheumatology	2010-12	1755	1451	1491	1223
	AR	Rheumatology	2011-01	1994	1610	1806	1449
	AR	Rheumatology	2011-02	2055	1656	1857	1497
	AR	Rheumatology	2011-03	2422	1932	2229	1776
	AR	Rheumatology	2011-04	1709	1394	1557	1268
	AR	Rheumatology	2011-05	2010	1614	1840	1479
	AR	Rheumatology	2011-06	2185	1780	1991	1626
	AR	Rheumatology	2011-07	1904	1564	1728	1422
	AR	Rheumatology	2011-08	2279	1839	2069	1663
	AR	Rheumatology	2011-09	2168	1754	1955	1589
	AR	Rheumatology	2011-10	2018	1601	1845	1470
	AR	Rheumatology	2011-11	2289	1810	2097	1664
	AR	Rheumatology	2011-12	2074	1670	1850	1492
	AR	Rheumatology	2012-01	2152	1708	1941	1553
	AR	Rheumatology	2012-02	2099	1665	1941	1547
	AR	Rheumatology	2012-03	2252	1797	2061	1656
	AR	Rheumatology	2012-04	2023	1620	1804	1454
	AR	Rheumatology	2012-05	2329	1855	2137	1707
	AR	Rheumatology	2012-06	2043	1652	1872	1509
	AR	Rheumatology	2012-07	2063	1649	1864	1494
	AR	Rheumatology	2012-08	2374	1928	2157	1753
	AR	Rheumatology	2012-09	2118	1660	1934	1520
	AR	Rheumatology	2012-10	2457	1973	2237	1794
	AR	Rheumatology	2012-11	2493	2021	2292	1864
	AR	Rheumatology	2012-12	2123	1713	1920	1551
	AR	Rheumatology	2013-01	2511	2037	2256	1839
	AR	Rheumatology	2013-02	2281	1795	2065	1618
	AR	Rheumatology	2013-03	2335	1838	2110	1662
	AR	Rheumatology	2013-04	2137	1645	1939	1502
	AR	Rheumatology	2013-05	2511	2011	2300	1837
	AR	Rheumatology	2013-06	2360	1873	2157	1709
	AR	Rheumatology	2013-07	2181	1757	1951	1576
	AR	Rheumatology	2013-08	2457	1940	2217	1746
	AR	Rheumatology	2013-09	2403	1963	2192	1796
	AR	Rheumatology	2013-10	2575	2062	2325	1868
	AR	Rheumatology	2013-11	2734	2214	2528	2050
	AR	Rheumatology	2013-12	2541	2047	2323	1870
	AR	Rheumatology	2014-01	2818	2265	2615	2102
	AR	Rheumatology	2014-02	2474	2005	2252	1825
	AR	Rheumatology	2014-03	2768	2239	2554	2061
	AR	Rheumatology	2014-04	2473	1993	2286	1834
	AR	Rheumatology	2014-05	2568	2050	2394	1917
	AR	Rheumatology	2014-06	2752	2245	2518	2057
	AR	Rheumatology	2014-07	2581	2046	2353	1868
	AR	Rheumatology	2014-08	2641	2121	2428	1945
	AR	Rheumatology	2014-09	2839	2295	2630	2125
	AR	Rheumatology	2014-10	2658	2096	2429	1900
	AR	Rheumatology	2014-11	2561	1983	2329	1790
	AR	Rheumatology	2014-12	2555	1979	2328	1802
	AR	Rheumatology	2015-01	2636	2032	2404	1859
	AR	Rheumatology	2015-02	2310	1762	2128	1624
	AR	Rheumatology	2015-03	2771	2132	2530	1939
	AR	Rheumatology	2015-04	2193	1684	2027	1546
	AR	Rheumatology	2015-05	2492	1880	2286	1730
	AR	Rheumatology	2015-06	2892	2223	2658	2043
	AR	Rheumatology	2015-07	2359	1815	2155	1664
	AR	Rheumatology	2015-08	2569	1953	2350	1780
	AR	Rheumatology	2015-09	2829	2152	2580	1961
	AR	Rheumatology	2015-10	2685	2087	2435	1891
	AR	Rheumatology	2015-11	3230	2538	2972	2341
	AR	Rheumatology	2015-12	2781	2061	2512	1853
	AV	Clinical Neurophysiology	2009-09	*	-	*	-
	AV	Clinical Neurophysiology	2010-01	*	*	-	-
	AV	Clinical Neurophysiology	2010-02	*	*	*	*
	AV	Clinical Neurophysiology	2010-03	4	4	-	-
	AV	Clinical Neurophysiology	2010-04	*	*	*	*
	AV	Clinical Neurophysiology	2010-07	*	*	*	*
	AV	Clinical Neurophysiology	2010-08	*	*	*	*
	AV	Clinical Neurophysiology	2010-09	4	3	4	3
	AV	Clinical Neurophysiology	2010-10	*	*	*	*
	AV	Clinical Neurophysiology	2011-01	*	*	35	7
	AV	Clinical Neurophysiology	2011-02	*	11	63	11
	AV	Clinical Neurophysiology	2011-03	94	*	89	22
	AV	Clinical Neurophysiology	2011-04	41	*	37	11
	AV	Clinical Neurophysiology	2011-05	88	26	81	23
	AV	Clinical Neurophysiology	2011-06	89	32	83	29
	AV	Clinical Neurophysiology	2011-07	49	*	45	16
	AV	Clinical Neurophysiology	2011-08	75	*	70	23
	AV	Clinical Neurophysiology	2011-09	93	*	87	17
	AV	Clinical Neurophysiology	2011-10	47	*	42	7
	AV	Clinical Neurophysiology	2011-11	105	30	100	27
	AV	Clinical Neurophysiology	2011-12	73	*	70	14
	AV	Clinical Neurophysiology	2012-01	97	*	89	23
	AV	Clinical Neurophysiology	2012-02	85	19	77	14
	AV	Clinical Neurophysiology	2012-03	*	*	103	34
	AV	Clinical Neurophysiology	2012-04	*	16	56	16
	AV	Clinical Neurophysiology	2012-05	79	*	75	19
	AV	Clinical Neurophysiology	2012-06	87	30	78	26
	AV	Clinical Neurophysiology	2012-07	62	*	59	18
	AV	Clinical Neurophysiology	2012-08	70	19	66	16
	AV	Clinical Neurophysiology	2012-09	*	*	96	37
	AV	Clinical Neurophysiology	2012-10	67	*	61	12
	AV	Clinical Neurophysiology	2012-11	95	*	90	20
	AV	Clinical Neurophysiology	2012-12	72	34	68	31
	AV	Clinical Neurophysiology	2013-01	91	31	85	28
	AV	Clinical Neurophysiology	2013-02	72	*	68	26
	AV	Clinical Neurophysiology	2013-03	81	23	78	20
	AV	Clinical Neurophysiology	2013-04	66	*	58	21
	AV	Clinical Neurophysiology	2013-05	92	*	86	22
	AV	Clinical Neurophysiology	2013-06	99	*	92	25
	AV	Clinical Neurophysiology	2013-07	*	16	46	16
	AV	Clinical Neurophysiology	2013-08	119	*	114	34
	AV	Clinical Neurophysiology	2013-09	125	38	119	35
	AV	Clinical Neurophysiology	2013-10	85	21	75	18
	AV	Clinical Neurophysiology	2013-11	110	*	105	29
	AV	Clinical Neurophysiology	2013-12	*	*	100	21
	AV	Clinical Neurophysiology	2014-01	117	*	113	24
	AV	Clinical Neurophysiology	2014-02	84	*	74	19
	AV	Clinical Neurophysiology	2014-03	97	*	92	25
	AV	Clinical Neurophysiology	2014-04	*	*	60	9
	AV	Clinical Neurophysiology	2014-05	*	24	113	24
	AV	Clinical Neurophysiology	2014-06	*	*	121	27
	AV	Clinical Neurophysiology	2014-07	*	14	73	14
	AV	Clinical Neurophysiology	2014-08	*	*	67	22
	AV	Clinical Neurophysiology	2014-09	*	*	95	22
	AV	Clinical Neurophysiology	2014-10	*	*	50	11
	AV	Clinical Neurophysiology	2014-11	319	55	291	48
	AV	Clinical Neurophysiology	2014-12	467	82	417	74
	AV	Clinical Neurophysiology	2015-01	498	267	469	256
	AV	Clinical Neurophysiology	2015-02	521	216	500	199
	AV	Clinical Neurophysiology	2015-03	1038	127	989	117
	AV	Clinical Neurophysiology	2015-04	438	47	403	39
	AV	Clinical Neurophysiology	2015-05	466	*	448	70
	AV	Clinical Neurophysiology	2015-06	600	80	572	75
	AV	Clinical Neurophysiology	2015-07	531	*	516	45
	AV	Clinical Neurophysiology	2015-08	462	36	443	33
	AV	Clinical Neurophysiology	2015-09	428	44	405	41
	AV	Clinical Neurophysiology	2015-10	365	38	341	38
	AV	Clinical Neurophysiology	2015-11	793	84	720	74
	AV	Clinical Neurophysiology	2015-12	724	*	666	42
	AW	Allergy	2007-04	*	11	15	11
	AW	Allergy	2007-05	*	*	43	33
	AW	Allergy	2007-06	26	11	26	11
	AW	Allergy	2007-07	30	19	27	16
	AW	Allergy	2007-08	29	18	29	18
	AW	Allergy	2007-09	*	*	19	14
	AW	Allergy	2007-10	31	*	28	19
	AW	Allergy	2007-11	44	*	41	34
	AW	Allergy	2007-12	*	*	18	14
	AW	Allergy	2008-01	*	*	28	21
	AW	Allergy	2008-02	*	*	33	27
	AW	Allergy	2008-03	*	23	31	23
	AW	Allergy	2008-04	29	23	26	20
	AW	Allergy	2008-05	*	*	34	25
	AW	Allergy	2008-06	30	*	27	22
	AW	Allergy	2008-07	39	25	39	25
	AW	Allergy	2008-08	*	*	20	14
	AW	Allergy	2008-09	22	*	18	10
	AW	Allergy	2008-10	49	*	44	29
	AW	Allergy	2008-11	*	20	30	20
	AW	Allergy	2008-12	44	32	38	28
	AW	Allergy	2009-01	*	*	34	22
	AW	Allergy	2009-02	*	23	34	23
	AW	Allergy	2009-03	*	*	37	19
	AW	Allergy	2009-04	41	39	35	33
	AW	Allergy	2009-05	*	20	32	20
	AW	Allergy	2009-06	32	20	27	17
	AW	Allergy	2009-07	33	23	29	20
	AW	Allergy	2009-08	*	*	27	16
	AW	Allergy	2009-09	41	*	38	28
	AW	Allergy	2009-10	37	*	31	20
	AW	Allergy	2009-11	*	*	33	24
	AW	Allergy	2009-12	42	*	39	20
	AW	Allergy	2010-01	*	*	41	29
	AW	Allergy	2010-02	*	*	27	17
	AW	Allergy	2010-03	*	17	26	17
	AW	Allergy	2010-04	36	*	32	25
	AW	Allergy	2010-05	35	*	32	21
	AW	Allergy	2010-06	34	28	29	23
	AW	Allergy	2010-07	*	*	39	24
	AW	Allergy	2010-08	*	*	32	21
	AW	Allergy	2010-09	*	*	57	31
	AW	Allergy	2010-10	51	35	51	35
	AW	Allergy	2010-11	*	*	30	15
	AW	Allergy	2010-12	41	*	37	27
	AW	Allergy	2011-01	*	27	36	27
	AW	Allergy	2011-02	*	*	39	20
	AW	Allergy	2011-03	45	29	45	29
	AW	Allergy	2011-04	*	*	31	22
	AW	Allergy	2011-05	43	*	39	27
	AW	Allergy	2011-06	*	*	36	30
	AW	Allergy	2011-07	*	*	32	21
	AW	Allergy	2011-08	40	26	37	23
	AW	Allergy	2011-09	*	*	36	23
	AW	Allergy	2011-10	*	25	43	25
	AW	Allergy	2011-11	*	*	45	29
	AW	Allergy	2011-12	36	*	32	23
	AW	Allergy	2012-01	*	28	33	28
	AW	Allergy	2012-02	29	18	26	15
	AW	Allergy	2012-03	52	*	49	28
	AW	Allergy	2012-04	28	*	25	19
	AW	Allergy	2012-05	*	*	33	23
	AW	Allergy	2012-06	*	*	22	13
	AW	Allergy	2012-07	*	22	37	22
	AW	Allergy	2012-08	56	*	53	28
	AW	Allergy	2012-09	*	*	31	18
	AW	Allergy	2012-10	*	*	32	23
	AW	Allergy	2012-11	*	*	53	39
	AW	Allergy	2012-12	29	*	26	21
	AW	Allergy	2013-01	33	26	33	26
	AW	Allergy	2013-02	*	*	39	25
	AW	Allergy	2013-03	*	15	26	15
	AW	Allergy	2013-04	37	25	37	25
	AW	Allergy	2013-05	37	30	33	27
	AW	Allergy	2013-06	12	9	12	9
	AW	Allergy	2013-07	14	*	11	8
	AW	Allergy	2013-08	*	*	18	12
	AW	Allergy	2013-09	15	*	12	11
	AW	Allergy	2013-10	21	18	17	15
	AW	Allergy	2013-11	29	*	26	21
	AW	Allergy	2013-12	17	15	14	12
	AW	Allergy	2014-01	27	*	24	16
	AW	Allergy	2014-02	23	15	20	12
	AW	Allergy	2014-03	*	*	16	8
	AW	Allergy	2014-04	*	*	16	12
	AW	Allergy	2014-05	28	22	24	19
	AW	Allergy	2014-06	*	*	26	18
	AW	Allergy	2014-07	29	18	22	13
	AW	Allergy	2014-08	*	*	19	16
	AW	Allergy	2014-09	*	*	22	20
	AW	Allergy	2014-10	35	*	32	25
	AW	Allergy	2014-11	*	22	28	22
	AW	Allergy	2014-12	*	*	17	11
	AW	Allergy	2015-01	*	*	30	25
	AW	Allergy	2015-02	22	*	18	10
	AW	Allergy	2015-03	30	*	26	16
	AW	Allergy	2015-04	22	16	19	13
	AW	Allergy	2015-05	17	12	11	9
	AW	Allergy	2015-06	*	*	14	10
	AW	Allergy	2015-07	29	20	24	17
	AW	Allergy	2015-08	20	*	17	11
	AW	Allergy	2015-09	*	12	17	12
	AW	Allergy	2015-10	*	*	21	16
	AW	Allergy	2015-11	12	9	12	9
	AW	Allergy	2015-12	*	*	18	14
	C1	General Surgery	2007-04	12554	10909	11346	9863
	C1	General Surgery	2007-05	15393	13584	13987	12342
	C1	General Surgery	2007-06	14315	12626	12942	11420
	C1	General Surgery	2007-07	12701	11100	11287	9825
	C1	General Surgery	2007-08	15344	13453	13788	12094
	C1	General Surgery	2007-09	13074	11611	11797	10507
	C1	General Surgery	2007-10	15854	14030	14121	12509
	C1	General Surgery	2007-11	15929	14218	14436	12896
	C1	General Surgery	2007-12	12545	11093	11271	9972
	C1	General Surgery	2008-01	15163	13342	13598	11950
	C1	General Surgery	2008-02	14655	12893	13359	11752
	C1	General Surgery	2008-03	13697	11903	12426	10792
	C1	General Surgery	2008-04	15377	13275	13980	12082
	C1	General Surgery	2008-05	15515	13457	14087	12228
	C1	General Surgery	2008-06	15993	13792	14540	12563
	C1	General Surgery	2008-07	14920	12837	13477	11568
	C1	General Surgery	2008-08	15087	12861	13645	11653
	C1	General Surgery	2008-09	16827	14438	15091	12985
	C1	General Surgery	2008-10	16722	14108	15010	12707
	C1	General Surgery	2008-11	15665	13334	14070	12004
	C1	General Surgery	2008-12	15270	12924	13664	11607
	C1	General Surgery	2009-01	15977	13280	14374	11986
	C1	General Surgery	2009-02	14993	12470	13491	11259
	C1	General Surgery	2009-03	16676	13919	15172	12705
	C1	General Surgery	2009-04	15052	12563	13629	11384
	C1	General Surgery	2009-05	15035	12660	13584	11463
	C1	General Surgery	2009-06	16624	13762	14857	12325
	C1	General Surgery	2009-07	15352	12589	13767	11337
	C1	General Surgery	2009-08	16454	13633	14883	12338
	C1	General Surgery	2009-09	16554	13730	14743	12234
	C1	General Surgery	2009-10	16439	13601	14719	12197
	C1	General Surgery	2009-11	17546	14585	15802	13148
	C1	General Surgery	2009-12	15930	13235	14069	11696
[truncated: 3,257 more rows]

## Sheet: Table 2-Inpatients
Table 2: Total number of admissions, emergency admissions and elective admissions by month and specialty
April 2007 - December 2015
NHSScotland
	Specialty Code	Specialty Name	Period	Total Admissions	Emergency Admissions	Elective Admissions
	A1	General Medicine	200704	17387	14542	2845
	A1	General Medicine	200705	18322	15118	3204
	A1	General Medicine	200706	17630	14649	2981
	A1	General Medicine	200707	18241	15254	2987
	A1	General Medicine	200708	18642	15419	3223
	A1	General Medicine	200709	17844	14926	2918
	A1	General Medicine	200710	19212	15817	3395
	A1	General Medicine	200711	18386	14930	3456
	A1	General Medicine	200712	19059	16025	3034
	A1	General Medicine	200801	19389	16207	3182
	A1	General Medicine	200802	17938	14676	3262
	A1	General Medicine	200803	18911	16130	2781
	A1	General Medicine	200804	18696	15552	3144
	A1	General Medicine	200805	18852	15554	3298
	A1	General Medicine	200806	18478	15236	3242
	A1	General Medicine	200807	18828	15576	3252
	A1	General Medicine	200808	19216	16010	3206
	A1	General Medicine	200809	18676	15458	3218
	A1	General Medicine	200810	19449	15991	3458
	A1	General Medicine	200811	18558	15432	3126
	A1	General Medicine	200812	20104	16954	3150
	A1	General Medicine	200901	20521	17235	3286
	A1	General Medicine	200902	17912	14715	3197
	A1	General Medicine	200903	19709	16299	3410
	A1	General Medicine	200904	18728	15419	3309
	A1	General Medicine	200905	18612	15384	3228
	A1	General Medicine	200906	17765	14489	3276
	A1	General Medicine	200907	18629	15151	3478
	A1	General Medicine	200908	18306	14927	3379
	A1	General Medicine	200909	18448	15124	3324
	A1	General Medicine	200910	19150	15753	3397
	A1	General Medicine	200911	18489	15182	3307
	A1	General Medicine	200912	18189	14939	3250
	A1	General Medicine	201001	18385	15485	2900
	A1	General Medicine	201002	16973	14012	2961
	A1	General Medicine	201003	19068	15703	3365
	A1	General Medicine	201004	18313	14809	3504
	A1	General Medicine	201005	18847	15464	3383
	A1	General Medicine	201006	18492	14875	3617
	A1	General Medicine	201007	18476	15044	3432
	A1	General Medicine	201008	19036	15447	3589
	A1	General Medicine	201009	18638	15131	3507
	A1	General Medicine	201010	18801	15411	3390
	A1	General Medicine	201011	18344	14872	3472
	A1	General Medicine	201012	18492	15561	2931
	A1	General Medicine	201101	18934	15893	3041
	A1	General Medicine	201102	17289	14266	3023
	A1	General Medicine	201103	19503	16009	3494
	A1	General Medicine	201104	18079	15096	2983
	A1	General Medicine	201105	19017	15759	3258
	A1	General Medicine	201106	18901	15488	3413
	A1	General Medicine	201107	18808	15562	3246
	A1	General Medicine	201108	19446	15834	3612
	A1	General Medicine	201109	18667	15448	3219
	A1	General Medicine	201110	19129	15963	3166
	A1	General Medicine	201111	18554	15288	3266
	A1	General Medicine	201112	19172	16333	2839
	A1	General Medicine	201201	19761	16860	2901
	A1	General Medicine	201202	18180	15321	2859
	A1	General Medicine	201203	19136	16318	2818
	A1	General Medicine	201204	18782	15932	2850
	A1	General Medicine	201205	19087	16101	2986
	A1	General Medicine	201206	18076	15319	2757
	A1	General Medicine	201207	17874	15216	2658
	A1	General Medicine	201208	18663	15737	2926
	A1	General Medicine	201209	17597	15134	2463
	A1	General Medicine	201210	18814	15974	2840
	A1	General Medicine	201211	17929	15235	2694
	A1	General Medicine	201212	18971	16426	2545
	A1	General Medicine	201301	19119	16428	2691
	A1	General Medicine	201302	17317	14627	2690
	A1	General Medicine	201303	18550	16059	2491
	A1	General Medicine	201304	18720	15924	2796
	A1	General Medicine	201305	19039	15971	3068
	A1	General Medicine	201306	18233	15102	3131
	A1	General Medicine	201307	19127	15611	3516
	A1	General Medicine	201308	19326	15953	3373
	A1	General Medicine	201309	18484	15360	3124
	A1	General Medicine	201310	19566	16172	3394
	A1	General Medicine	201311	18126	14906	3220
	A1	General Medicine	201312	19235	16267	2968
	A1	General Medicine	201401	20314	17065	3249
	A1	General Medicine	201402	18320	15394	2926
	A1	General Medicine	201403	19807	16769	3038
	A1	General Medicine	201404	19209	16142	3067
	A1	General Medicine	201405	20229	17063	3166
	A1	General Medicine	201406	19254	16135	3119
	A1	General Medicine	201407	19893	16450	3443
	A1	General Medicine	201408	19499	16485	3014
	A1	General Medicine	201409	19216	16179	3037
	A1	General Medicine	201410	19804	16435	3369
	A1	General Medicine	201411	18521	15462	3058
	A1	General Medicine	201412	20026	16776	3250
	A1	General Medicine	201501	20321	17226	3095
	A1	General Medicine	201502	18536	15477	3059
	A1	General Medicine	201503	19828	16546	3282
	A1	General Medicine	201504	19058	15777	3281
	A1	General Medicine	201505	19538	16141	3397
	A1	General Medicine	201506	19056	15783	3273
	A1	General Medicine	201507	19075	15658	3417
	A1	General Medicine	201508	18919	15655	3264
	A1	General Medicine	201509	18087	14820	3267
	A1	General Medicine	201510	18723	15472	3251
	A1	General Medicine	201511	17200	13934	3266
	A1	General Medicine	201512	17571	14450	3121
	A2	Cardiology	200704	2589	1175	1414
	A2	Cardiology	200705	2869	1277	1592
	A2	Cardiology	200706	2624	1160	1464
	A2	Cardiology	200707	2592	1257	1335
	A2	Cardiology	200708	2930	1332	1598
	A2	Cardiology	200709	2548	1154	1394
	A2	Cardiology	200710	2781	1250	1531
	A2	Cardiology	200711	2672	1065	1607
	A2	Cardiology	200712	2557	1241	1316
	A2	Cardiology	200801	2933	1373	1560
	A2	Cardiology	200802	2579	1135	1444
	A2	Cardiology	200803	2682	1291	1391
	A2	Cardiology	200804	2680	1256	1424
	A2	Cardiology	200805	2640	1291	1349
	A2	Cardiology	200806	2733	1271	1462
	A2	Cardiology	200807	2582	1204	1378
	A2	Cardiology	200808	2540	1231	1309
	A2	Cardiology	200809	2683	1246	1437
	A2	Cardiology	200810	2772	1304	1468
	A2	Cardiology	200811	2671	1261	1410
	A2	Cardiology	200812	2634	1326	1308
	A2	Cardiology	200901	2842	1340	1502
	A2	Cardiology	200902	2670	1234	1436
	A2	Cardiology	200903	3001	1406	1595
	A2	Cardiology	200904	2760	1340	1420
	A2	Cardiology	200905	2707	1334	1373
	A2	Cardiology	200906	2869	1328	1541
	A2	Cardiology	200907	2811	1356	1455
	A2	Cardiology	200908	2714	1299	1415
	A2	Cardiology	200909	2740	1348	1392
	A2	Cardiology	200910	2883	1464	1419
	A2	Cardiology	200911	2653	1308	1345
	A2	Cardiology	200912	2644	1349	1295
	A2	Cardiology	201001	2622	1362	1260
	A2	Cardiology	201002	2601	1263	1338
	A2	Cardiology	201003	3124	1502	1622
	A2	Cardiology	201004	2654	1286	1368
	A2	Cardiology	201005	2792	1381	1411
	A2	Cardiology	201006	2829	1293	1536
	A2	Cardiology	201007	2738	1304	1434
	A2	Cardiology	201008	2776	1330	1446
	A2	Cardiology	201009	2823	1344	1479
	A2	Cardiology	201010	2703	1327	1376
	A2	Cardiology	201011	2893	1356	1537
	A2	Cardiology	201012	2549	1433	1116
	A2	Cardiology	201101	2655	1343	1312
	A2	Cardiology	201102	2621	1299	1322
	A2	Cardiology	201103	3050	1479	1571
	A2	Cardiology	201104	2682	1454	1228
	A2	Cardiology	201105	2912	1494	1418
	A2	Cardiology	201106	2992	1476	1516
	A2	Cardiology	201107	2722	1388	1334
	A2	Cardiology	201108	3056	1506	1550
	A2	Cardiology	201109	3050	1579	1471
	A2	Cardiology	201110	3049	1646	1403
	A2	Cardiology	201111	3098	1615	1483
	A2	Cardiology	201112	2877	1540	1337
	A2	Cardiology	201201	3077	1629	1448
	A2	Cardiology	201202	2910	1468	1442
	A2	Cardiology	201203	3040	1460	1580
	A2	Cardiology	201204	2905	1526	1379
	A2	Cardiology	201205	3143	1590	1553
	A2	Cardiology	201206	3093	1626	1467
	A2	Cardiology	201207	3239	1774	1465
	A2	Cardiology	201208	3335	1792	1543
	A2	Cardiology	201209	2962	1624	1338
	A2	Cardiology	201210	3336	1814	1522
	A2	Cardiology	201211	3138	1610	1528
	A2	Cardiology	201212	2944	1660	1284
	A2	Cardiology	201301	3264	1802	1462
	A2	Cardiology	201302	2854	1473	1381
	A2	Cardiology	201303	3164	1719	1445
	A2	Cardiology	201304	3033	1555	1478
	A2	Cardiology	201305	3193	1639	1554
	A2	Cardiology	201306	2992	1489	1503
	A2	Cardiology	201307	3191	1576	1615
	A2	Cardiology	201308	3270	1597	1673
	A2	Cardiology	201309	3117	1552	1565
	A2	Cardiology	201310	3375	1709	1666
	A2	Cardiology	201311	3106	1526	1580
	A2	Cardiology	201312	3086	1639	1447
	A2	Cardiology	201401	3210	1602	1608
	A2	Cardiology	201402	3092	1462	1630
	A2	Cardiology	201403	3422	1701	1721
	A2	Cardiology	201404	3386	1768	1618
	A2	Cardiology	201405	3358	1781	1577
	A2	Cardiology	201406	3371	1670	1701
	A2	Cardiology	201407	3406	1776	1630
	A2	Cardiology	201408	3379	1755	1624
	A2	Cardiology	201409	3205	1624	1581
	A2	Cardiology	201410	3507	1814	1693
	A2	Cardiology	201411	3206	1609	1597
	A2	Cardiology	201412	3205	1692	1513
	A2	Cardiology	201501	3190	1704	1486
	A2	Cardiology	201502	3056	1612	1444
	A2	Cardiology	201503	3549	1906	1643
	A2	Cardiology	201504	3172	1658	1514
	A2	Cardiology	201505	3218	1732	1486
	A2	Cardiology	201506	3324	1707	1617
	A2	Cardiology	201507	3500	1787	1713
	A2	Cardiology	201508	3374	1737	1637
	A2	Cardiology	201509	3435	1745	1690
	A2	Cardiology	201510	3341	1652	1689
	A2	Cardiology	201511	3252	1604	1648
	A2	Cardiology	201512	3197	1654	1543
	A3	Clinical Genetics	201407	*	-	*
	A6	Infectious Diseases	200704	512	315	197
	A6	Infectious Diseases	200705	505	289	216
	A6	Infectious Diseases	200706	559	322	237
	A6	Infectious Diseases	200707	538	333	205
	A6	Infectious Diseases	200708	531	340	191
	A6	Infectious Diseases	200709	476	290	186
	A6	Infectious Diseases	200710	504	304	200
	A6	Infectious Diseases	200711	439	289	150
	A6	Infectious Diseases	200712	434	266	168
	A6	Infectious Diseases	200801	503	291	212
	A6	Infectious Diseases	200802	450	297	153
	A6	Infectious Diseases	200803	457	313	144
	A6	Infectious Diseases	200804	460	295	165
	A6	Infectious Diseases	200805	513	309	204
	A6	Infectious Diseases	200806	515	296	219
	A6	Infectious Diseases	200807	475	293	182
	A6	Infectious Diseases	200808	489	277	212
	A6	Infectious Diseases	200809	481	306	175
	A6	Infectious Diseases	200810	494	313	181
	A6	Infectious Diseases	200811	503	282	221
	A6	Infectious Diseases	200812	477	310	167
	A6	Infectious Diseases	200901	451	276	175
	A6	Infectious Diseases	200902	503	284	219
	A6	Infectious Diseases	200903	554	340	214
	A6	Infectious Diseases	200904	523	307	216
	A6	Infectious Diseases	200905	539	337	202
	A6	Infectious Diseases	200906	541	316	225
	A6	Infectious Diseases	200907	612	328	284
	A6	Infectious Diseases	200908	560	335	225
	A6	Infectious Diseases	200909	580	325	255
	A6	Infectious Diseases	200910	653	435	218
	A6	Infectious Diseases	200911	557	376	181
	A6	Infectious Diseases	200912	527	357	170
	A6	Infectious Diseases	201001	525	334	191
	A6	Infectious Diseases	201002	557	292	265
	A6	Infectious Diseases	201003	510	335	175
	A6	Infectious Diseases	201004	446	262	184
	A6	Infectious Diseases	201005	493	303	190
	A6	Infectious Diseases	201006	485	310	175
	A6	Infectious Diseases	201007	550	332	218
	A6	Infectious Diseases	201008	531	328	203
	A6	Infectious Diseases	201009	523	336	187
	A6	Infectious Diseases	201010	504	350	154
	A6	Infectious Diseases	201011	519	287	232
	A6	Infectious Diseases	201012	530	325	205
	A6	Infectious Diseases	201101	601	385	216
	A6	Infectious Diseases	201102	519	295	224
	A6	Infectious Diseases	201103	626	330	296
	A6	Infectious Diseases	201104	491	309	182
	A6	Infectious Diseases	201105	580	327	253
	A6	Infectious Diseases	201106	505	331	174
	A6	Infectious Diseases	201107	539	342	197
	A6	Infectious Diseases	201108	631	390	241
	A6	Infectious Diseases	201109	578	335	243
	A6	Infectious Diseases	201110	537	322	215
	A6	Infectious Diseases	201111	571	316	255
	A6	Infectious Diseases	201112	602	337	265
	A6	Infectious Diseases	201201	512	298	214
	A6	Infectious Diseases	201202	429	250	179
	A6	Infectious Diseases	201203	585	321	264
	A6	Infectious Diseases	201204	521	304	217
	A6	Infectious Diseases	201205	576	348	228
	A6	Infectious Diseases	201206	552	346	206
	A6	Infectious Diseases	201207	483	310	173
	A6	Infectious Diseases	201208	532	326	206
	A6	Infectious Diseases	201209	515	320	195
	A6	Infectious Diseases	201210	515	330	185
	A6	Infectious Diseases	201211	565	352	213
	A6	Infectious Diseases	201212	532	352	180
	A6	Infectious Diseases	201301	514	334	180
	A6	Infectious Diseases	201302	449	293	156
	A6	Infectious Diseases	201303	559	374	185
	A6	Infectious Diseases	201304	517	353	164
	A6	Infectious Diseases	201305	560	343	217
	A6	Infectious Diseases	201306	467	291	176
	A6	Infectious Diseases	201307	542	338	204
	A6	Infectious Diseases	201308	536	306	230
	A6	Infectious Diseases	201309	598	318	280
	A6	Infectious Diseases	201310	508	317	191
	A6	Infectious Diseases	201311	520	307	213
	A6	Infectious Diseases	201312	518	342	176
	A6	Infectious Diseases	201401	465	298	167
	A6	Infectious Diseases	201402	547	332	215
	A6	Infectious Diseases	201403	587	323	264
	A6	Infectious Diseases	201404	524	316	208
	A6	Infectious Diseases	201405	483	320	163
	A6	Infectious Diseases	201406	487	305	182
	A6	Infectious Diseases	201407	631	329	302
	A6	Infectious Diseases	201408	557	316	241
	A6	Infectious Diseases	201409	479	297	182
	A6	Infectious Diseases	201410	536	291	245
	A6	Infectious Diseases	201411	532	292	240
	A6	Infectious Diseases	201412	589	307	282
	A6	Infectious Diseases	201501	469	279	190
	A6	Infectious Diseases	201502	536	317	219
	A6	Infectious Diseases	201503	597	326	271
	A6	Infectious Diseases	201504	632	333	299
	A6	Infectious Diseases	201505	568	313	255
	A6	Infectious Diseases	201506	553	325	228
	A6	Infectious Diseases	201507	563	331	232
	A6	Infectious Diseases	201508	564	293	271
	A6	Infectious Diseases	201509	596	321	275
	A6	Infectious Diseases	201510	536	317	219
	A6	Infectious Diseases	201511	494	259	235
	A6	Infectious Diseases	201512	534	290	244
	A7	Dermatology	200704	431	82	349
	A7	Dermatology	200705	466	86	380
	A7	Dermatology	200706	401	74	327
	A7	Dermatology	200707	414	76	338
	A7	Dermatology	200708	475	83	392
	A7	Dermatology	200709	428	70	358
	A7	Dermatology	200710	523	55	468
	A7	Dermatology	200711	494	70	424
	A7	Dermatology	200712	409	71	338
	A7	Dermatology	200801	452	74	378
	A7	Dermatology	200802	463	71	392
	A7	Dermatology	200803	406	63	343
	A7	Dermatology	200804	424	92	332
	A7	Dermatology	200805	446	91	355
	A7	Dermatology	200806	408	64	344
	A7	Dermatology	200807	433	59	374
	A7	Dermatology	200808	391	62	329
	A7	Dermatology	200809	415	68	347
	A7	Dermatology	200810	463	64	399
	A7	Dermatology	200811	390	58	332
	A7	Dermatology	200812	364	56	308
	A7	Dermatology	200901	352	56	296
	A7	Dermatology	200902	375	56	319
	A7	Dermatology	200903	438	55	383
	A7	Dermatology	200904	402	59	343
	A7	Dermatology	200905	391	50	341
	A7	Dermatology	200906	373	44	329
	A7	Dermatology	200907	371	49	322
	A7	Dermatology	200908	370	46	324
	A7	Dermatology	200909	359	47	312
	A7	Dermatology	200910	393	57	336
	A7	Dermatology	200911	396	47	349
	A7	Dermatology	200912	334	35	299
	A7	Dermatology	201001	333	40	293
	A7	Dermatology	201002	370	43	327
	A7	Dermatology	201003	466	51	415
	A7	Dermatology	201004	439	53	386
	A7	Dermatology	201005	461	62	399
	A7	Dermatology	201006	408	44	364
	A7	Dermatology	201007	400	58	342
	A7	Dermatology	201008	342	51	291
	A7	Dermatology	201009	370	50	320
	A7	Dermatology	201010	309	49	260
	A7	Dermatology	201011	179	44	135
	A7	Dermatology	201012	124	43	81
	A7	Dermatology	201101	153	49	104
	A7	Dermatology	201102	144	42	102
	A7	Dermatology	201103	174	58	116
	A7	Dermatology	201104	125	35	90
	A7	Dermatology	201105	149	43	106
	A7	Dermatology	201106	147	35	112
	A7	Dermatology	201107	150	39	111
	A7	Dermatology	201108	152	46	106
	A7	Dermatology	201109	147	38	109
	A7	Dermatology	201110	131	34	97
	A7	Dermatology	201111	126	36	90
	A7	Dermatology	201112	105	37	68
	A7	Dermatology	201201	146	44	102
	A7	Dermatology	201202	155	34	121
	A7	Dermatology	201203	147	21	126
	A7	Dermatology	201204	131	32	99
	A7	Dermatology	201205	142	33	109
	A7	Dermatology	201206	127	25	102
	A7	Dermatology	201207	127	32	95
	A7	Dermatology	201208	133	33	100
	A7	Dermatology	201209	120	29	91
	A7	Dermatology	201210	139	37	102
	A7	Dermatology	201211	145	32	113
	A7	Dermatology	201212	110	26	84
	A7	Dermatology	201301	154	34	120
	A7	Dermatology	201302	140	33	107
	A7	Dermatology	201303	140	28	112
	A7	Dermatology	201304	136	26	110
	A7	Dermatology	201305	128	35	93
	A7	Dermatology	201306	120	35	85
	A7	Dermatology	201307	140	34	106
	A7	Dermatology	201308	141	31	110
	A7	Dermatology	201309	134	36	98
	A7	Dermatology	201310	150	23	127
	A7	Dermatology	201311	140	38	102
	A7	Dermatology	201312	104	35	69
	A7	Dermatology	201401	135	31	104
	A7	Dermatology	201402	142	30	112
	A7	Dermatology	201403	146	31	115
	A7	Dermatology	201404	146	42	104
	A7	Dermatology	201405	118	20	98
	A7	Dermatology	201406	146	45	101
	A7	Dermatology	201407	115	36	79
	A7	Dermatology	201408	137	41	96
	A7	Dermatology	201409	149	41	108
	A7	Dermatology	201410	141	39	102
	A7	Dermatology	201411	141	24	117
	A7	Dermatology	201412	99	32	67
	A7	Dermatology	201501	109	34	75
	A7	Dermatology	201502	114	25	89
	A7	Dermatology	201503	134	27	107
	A7	Dermatology	201504	107	27	80
	A7	Dermatology	201505	122	29	93
	A7	Dermatology	201506	138	19	119
	A7	Dermatology	201507	147	40	107
	A7	Dermatology	201508	146	30	116
	A7	Dermatology	201509	136	32	104
	A7	Dermatology	201510	145	31	114
	A7	Dermatology	201511	149	43	106
	A7	Dermatology	201512	117	31	86
	A8	Endocrinology & Diabetes	200704	119	15	104
	A8	Endocrinology & Diabetes	200705	111	8	103
	A8	Endocrinology & Diabetes	200706	88	4	84
	A8	Endocrinology & Diabetes	200707	106	6	100
	A8	Endocrinology & Diabetes	200708	119	11	108
	A8	Endocrinology & Diabetes	200709	71	11	60
	A8	Endocrinology & Diabetes	200710	53	7	46
	A8	Endocrinology & Diabetes	200711	73	4	69
	A8	Endocrinology & Diabetes	200712	68	9	59
	A8	Endocrinology & Diabetes	200801	74	8	66
	A8	Endocrinology & Diabetes	200802	85	16	69
	A8	Endocrinology & Diabetes	200803	72	22	50
	A8	Endocrinology & Diabetes	200804	109	16	93
	A8	Endocrinology & Diabetes	200805	138	57	81
	A8	Endocrinology & Diabetes	200806	145	57	88
	A8	Endocrinology & Diabetes	200807	92	14	78
	A8	Endocrinology & Diabetes	200808	88	19	69
	A8	Endocrinology & Diabetes	200809	154	62	92
	A8	Endocrinology & Diabetes	200810	109	21	88
	A8	Endocrinology & Diabetes	200811	101	12	89
	A8	Endocrinology & Diabetes	200812	80	12	68
	A8	Endocrinology & Diabetes	200901	142	72	70
	A8	Endocrinology & Diabetes	200902	67	5	62
	A8	Endocrinology & Diabetes	200903	157	87	70
	A8	Endocrinology & Diabetes	200904	93	14	79
	A8	Endocrinology & Diabetes	200905	126	55	71
	A8	Endocrinology & Diabetes	200906	104	14	90
	A8	Endocrinology & Diabetes	200907	97	17	80
	A8	Endocrinology & Diabetes	200908	120	66	54
	A8	Endocrinology & Diabetes	200909	72	14	58
	A8	Endocrinology & Diabetes	200910	89	16	73
	A8	Endocrinology & Diabetes	200911	186	104	82
	A8	Endocrinology & Diabetes	200912	79	24	55
	A8	Endocrinology & Diabetes	201001	169	75	94
	A8	Endocrinology & Diabetes	201002	113	15	98
	A8	Endocrinology & Diabetes	201003	175	59	116
	A8	Endocrinology & Diabetes	201004	129	35	94
	A8	Endocrinology & Diabetes	201005	135	28	107
	A8	Endocrinology & Diabetes	201006	143	52	91
	A8	Endocrinology & Diabetes	201007	137	22	115
	A8	Endocrinology & Diabetes	201008	136	21	115
	A8	Endocrinology & Diabetes	201009	114	13	101
	A8	Endocrinology & Diabetes	201010	122	28	94
	A8	Endocrinology & Diabetes	201011	156	71	85
	A8	Endocrinology & Diabetes	201012	130	43	87
	A8	Endocrinology & Diabetes	201101	118	28	90
	A8	Endocrinology & Diabetes	201102	96	14	82
	A8	Endocrinology & Diabetes	201103	138	59	79
	A8	Endocrinology & Diabetes	201104	159	86	73
	A8	Endocrinology & Diabetes	201105	206	121	85
	A8	Endocrinology & Diabetes	201106	136	56	80
	A8	Endocrinology & Diabetes	201107	128	64	64
	A8	Endocrinology & Diabetes	201108	197	108	89
	A8	Endocrinology & Diabetes	201109	224	171	53
	A8	Endocrinology & Diabetes	201110	206	106	100
	A8	Endocrinology & Diabetes	201111	221	144	77
	A8	Endocrinology & Diabetes	201112	163	94	69
	A8	Endocrinology & Diabetes	201201	141	54	87
	A8	Endocrinology & Diabetes	201202	167	72	95
	A8	Endocrinology & Diabetes	201203	197	93	104
	A8	Endocrinology & Diabetes	201204	113	34	79
	A8	Endocrinology & Diabetes	201205	175	83	92
	A8	Endocrinology & Diabetes	201206	110	21	89
	A8	Endocrinology & Diabetes	201207	150	63	87
	A8	Endocrinology & Diabetes	201208	197	95	102
	A8	Endocrinology & Diabetes	201209	102	28	74
	A8	Endocrinology & Diabetes	201210	143	34	109
	A8	Endocrinology & Diabetes	201211	149	50	99
	A8	Endocrinology & Diabetes	201212	101	35	66
	A8	Endocrinology & Diabetes	201301	212	92	120
	A8	Endocrinology & Diabetes	201302	190	91	99
	A8	Endocrinology & Diabetes	201303	137	51	86
	A8	Endocrinology & Diabetes	201304	209	92	117
	A8	Endocrinology & Diabetes	201305	137	35	102
	A8	Endocrinology & Diabetes	201306	188	69	119
	A8	Endocrinology & Diabetes	201307	165	69	96
	A8	Endocrinology & Diabetes	201308	175	70	105
	A8	Endocrinology & Diabetes	201309	180	75	105
	A8	Endocrinology & Diabetes	201310	203	81	122
	A8	Endocrinology & Diabetes	201311	150	55	95
	A8	Endocrinology & Diabetes	201312	189	91	98
	A8	Endocrinology & Diabetes	201401	161	66	95
	A8	Endocrinology & Diabetes	201402	161	70	91
	A8	Endocrinology & Diabetes	201403	199	77	122
	A8	Endocrinology & Diabetes	201404	186	86	100
	A8	Endocrinology & Diabetes	201405	212	100	112
	A8	Endocrinology & Diabetes	201406	191	78	113
	A8	Endocrinology & Diabetes	201407	222	102	120
	A8	Endocrinology & Diabetes	201408	216	101	115
	A8	Endocrinology & Diabetes	201409	211	92	119
	A8	Endocrinology & Diabetes	201410	248	112	136
	A8	Endocrinology & Diabetes	201411	219	97	122
	A8	Endocrinology & Diabetes	201412	194	96	98
	A8	Endocrinology & Diabetes	201501	202	106	96
	A8	Endocrinology & Diabetes	201502	156	44	112
	A8	Endocrinology & Diabetes	201503	180	75	105
	A8	Endocrinology & Diabetes	201504	224	93	131
	A8	Endocrinology & Diabetes	201505	158	68	90
	A8	Endocrinology & Diabetes	201506	201	72	129
	A8	Endocrinology & Diabetes	201507	219	68	151
	A8	Endocrinology & Diabetes	201508	228	83	145
	A8	Endocrinology & Diabetes	201509	263	109	154
	A8	Endocrinology & Diabetes	201510	259	90	169
	A8	Endocrinology & Diabetes	201511	229	80	149
	A8	Endocrinology & Diabetes	201512	218	120	98
	A9	Gastroenterology	200704	2869	465	2404
	A9	Gastroenterology	200705	3255	490	2765
	A9	Gastroenterology	200706	3046	407	2639
	A9	Gastroenterology	200707	2667	418	2249
	A9	Gastroenterology	200708	3037	394	2643
	A9	Gastroenterology	200709	2379	386	1993
	A9	Gastroenterology	200710	2779	406	2373
	A9	Gastroenterology	200711	2687	383	2304
	A9	Gastroenterology	200712	2287	345	1942
	A9	Gastroenterology	200801	2917	393	2524
	A9	Gastroenterology	200802	2881	362	2519
	A9	Gastroenterology	200803	2826	424	2402
	A9	Gastroenterology	200804	2957	368	2589
	A9	Gastroenterology	200805	2968	420	2548
	A9	Gastroenterology	200806	3095	436	2659
	A9	Gastroenterology	200807	3037	420	2617
	A9	Gastroenterology	200808	2906	427	2479
	A9	Gastroenterology	200809	2953	403	2550
	A9	Gastroenterology	200810	3025	415	2610
	A9	Gastroenterology	200811	3013	365	2648
	A9	Gastroenterology	200812	2721	383	2338
	A9	Gastroenterology	200901	2998	408	2590
	A9	Gastroenterology	200902	2834	400	2434
	A9	Gastroenterology	200903	3130	393	2737
	A9	Gastroenterology	200904	2813	388	2425
	A9	Gastroenterology	200905	2889	390	2499
	A9	Gastroenterology	200906	2860	372	2488
	A9	Gastroenterology	200907	2843	374	2469
	A9	Gastroenterology	200908	2943	452	2491
	A9	Gastroenterology	200909	3244	475	2769
	A9	Gastroenterology	200910	3114	466	2648
	A9	Gastroenterology	200911	3055	478	2577
	A9	Gastroenterology	200912	3176	531	2645
	A9	Gastroenterology	201001	2913	477	2436
	A9	Gastroenterology	201002	3052	440	2612
	A9	Gastroenterology	201003	3457	455	3002
	A9	Gastroenterology	201004	3052	485	2567
	A9	Gastroenterology	201005	3302	508	2794
	A9	Gastroenterology	201006	3732	540	3192
	A9	Gastroenterology	201007	3331	503	2828
	A9	Gastroenterology	201008	3678	512	3166
	A9	Gastroenterology	201009	3352	500	2852
	A9	Gastroenterology	201010	3176	543	2633
	A9	Gastroenterology	201011	3591	501	3090
	A9	Gastroenterology	201012	2771	487	2284
	A9	Gastroenterology	201101	3161	527	2634
	A9	Gastroenterology	201102	3395	464	2931
	A9	Gastroenterology	201103	3806	494	3312
	A9	Gastroenterology	201104	3081	372	2709
	A9	Gastroenterology	201105	3416	443	2973
	A9	Gastroenterology	201106	3583	439	3144
	A9	Gastroenterology	201107	3262	452	2810
	A9	Gastroenterology	201108	3986	456	3530
	A9	Gastroenterology	201109	3951	459	3492
	A9	Gastroenterology	201110	3621	470	3151
	A9	Gastroenterology	201111	3877	463	3414
	A9	Gastroenterology	201112	3386	409	2977
	A9	Gastroenterology	201201	3796	428	3368
	A9	Gastroenterology	201202	4015	402	3613
	A9	Gastroenterology	201203	4385	459	3926
	A9	Gastroenterology	201204	3516	463	3053
	A9	Gastroenterology	201205	4094	454	3640
	A9	Gastroenterology	201206	3781	432	3349
	A9	Gastroenterology	201207	3879	426	3453
	A9	Gastroenterology	201208	4325	510	3815
	A9	Gastroenterology	201209	4066	517	3549
	A9	Gastroenterology	201210	4743	544	4199
	A9	Gastroenterology	201211	4296	459	3837
	A9	Gastroenterology	201212	3327	440	2887
	A9	Gastroenterology	201301	3856	553	3303
	A9	Gastroenterology	201302	3716	481	3235
	A9	Gastroenterology	201303	3828	506	3322
	A9	Gastroenterology	201304	3933	507	3426
	A9	Gastroenterology	201305	4040	545	3495
	A9	Gastroenterology	201306	3575	409	3166
	A9	Gastroenterology	201307	3424	485	2939
	A9	Gastroenterology	201308	3539	500	3039
	A9	Gastroenterology	201309	3227	446	2781
	A9	Gastroenterology	201310	3554	458	3096
	A9	Gastroenterology	201311	3647	438	3209
	A9	Gastroenterology	201312	3217	475	2742
	A9	Gastroenterology	201401	3520	517	3003
	A9	Gastroenterology	201402	3352	446	2906
	A9	Gastroenterology	201403	3733	529	3204
	A9	Gastroenterology	201404	3415	479	2936
	A9	Gastroenterology	201405	3906	526	3380
	A9	Gastroenterology	201406	3616	497	3119
	A9	Gastroenterology	201407	3860	541	3319
	A9	Gastroenterology	201408	3611	529	3082
	A9	Gastroenterology	201409	3862	501	3361
	A9	Gastroenterology	201410	3965	552	3413
	A9	Gastroenterology	201411	3913	522	3391
	A9	Gastroenterology	201412	3795	599	3196
	A9	Gastroenterology	201501	3925	614	3311
	A9	Gastroenterology	201502	4082	632	3450
	A9	Gastroenterology	201503	4633	670	3963
	A9	Gastroenterology	201504	3913	624	3289
	A9	Gastroenterology	201505	4152	686	3466
	A9	Gastroenterology	201506	4372	758	3614
	A9	Gastroenterology	201507	4269	769	3500
	A9	Gastroenterology	201508	4072	759	3313
	A9	Gastroenterology	201509	4184	712	3472
	A9	Gastroenterology	201510	4137	799	3338
	A9	Gastroenterology	201511	4326	658	3668
	A9	Gastroenterology	201512	4010	704	3306
	AB	Geriatric Medicine	200704	3110	2840	270
	AB	Geriatric Medicine	200705	3339	3050	289
	AB	Geriatric Medicine	200706	3232	2918	314
	AB	Geriatric Medicine	200707	3127	2828	299
	AB	Geriatric Medicine	200708	3260	2953	307
	AB	Geriatric Medicine	200709	2951	2689	262
	AB	Geriatric Medicine	200710	3340	3038	302
	AB	Geriatric Medicine	200711	3197	2887	310
	AB	Geriatric Medicine	200712	3416	3104	312
	AB	Geriatric Medicine	200801	3427	3147	280
	AB	Geriatric Medicine	200802	3138	2883	255
	AB	Geriatric Medicine	200803	3432	3153	279
	AB	Geriatric Medicine	200804	3396	3088	308
	AB	Geriatric Medicine	200805	3342	3061	281
	AB	Geriatric Medicine	200806	3314	2995	319
	AB	Geriatric Medicine	200807	3348	3058	290
	AB	Geriatric Medicine	200808	3262	2980	282
	AB	Geriatric Medicine	200809	3285	2938	347
	AB	Geriatric Medicine	200810	3540	3223	317
	AB	Geriatric Medicine	200811	3238	2976	262
	AB	Geriatric Medicine	200812	3794	3459	335
	AB	Geriatric Medicine	200901	3540	3234	306
	AB	Geriatric Medicine	200902	3083	2811	272
	AB	Geriatric Medicine	200903	3525	3224	301
	AB	Geriatric Medicine	200904	3335	3045	290
	AB	Geriatric Medicine	200905	3307	3014	293
	AB	Geriatric Medicine	200906	3323	2977	346
	AB	Geriatric Medicine	200907	3494	3142	352
	AB	Geriatric Medicine	200908	3368	3032	336
	AB	Geriatric Medicine	200909	3456	3110	346
	AB	Geriatric Medicine	200910	3387	3050	337
	AB	Geriatric Medicine	200911	3416	3092	324
	AB	Geriatric Medicine	200912	3592	3247	345
	AB	Geriatric Medicine	201001	3421	3114	307
	AB	Geriatric Medicine	201002	3105	2826	279
	AB	Geriatric Medicine	201003	3394	3114	280
	AB	Geriatric Medicine	201004	3334	3003	331
	AB	Geriatric Medicine	201005	3502	3114	388
	AB	Geriatric Medicine	201006	3371	3010	361
	AB	Geriatric Medicine	201007	3538	3147	391
	AB	Geriatric Medicine	201008	3537	3153	384
	AB	Geriatric Medicine	201009	3482	3114	368
	AB	Geriatric Medicine	201010	3633	3244	389
	AB	Geriatric Medicine	201011	3560	3162	398
	AB	Geriatric Medicine	201012	3567	3223	344
	AB	Geriatric Medicine	201101	3553	3221	332
	AB	Geriatric Medicine	201102	3344	3067	277
	AB	Geriatric Medicine	201103	3725	3425	300
	AB	Geriatric Medicine	201104	3370	3048	322
	AB	Geriatric Medicine	201105	3612	3306	306
	AB	Geriatric Medicine	201106	3589	3264	325
	AB	Geriatric Medicine	201107	3625	3290	335
	AB	Geriatric Medicine	201108	3786	3423	363
	AB	Geriatric Medicine	201109	3630	3330	300
	AB	Geriatric Medicine	201110	3689	3353	336
	AB	Geriatric Medicine	201111	3646	3325	321
	AB	Geriatric Medicine	201112	3944	3620	324
	AB	Geriatric Medicine	201201	3896	3565	331
	AB	Geriatric Medicine	201202	3786	3446	340
	AB	Geriatric Medicine	201203	3900	3579	321
	AB	Geriatric Medicine	201204	3622	3318	304
	AB	Geriatric Medicine	201205	3895	3509	386
	AB	Geriatric Medicine	201206	3926	3579	347
	AB	Geriatric Medicine	201207	3929	3605	324
	AB	Geriatric Medicine	201208	3943	3600	343
	AB	Geriatric Medicine	201209	3697	3349	348
	AB	Geriatric Medicine	201210	4005	3670	335
	AB	Geriatric Medicine	201211	3796	3442	354
	AB	Geriatric Medicine	201212	4038	3628	410
	AB	Geriatric Medicine	201301	3928	3471	457
	AB	Geriatric Medicine	201302	3531	3112	419
	AB	Geriatric Medicine	201303	3982	3543	439
	AB	Geriatric Medicine	201304	3937	3474	463
	AB	Geriatric Medicine	201305	3976	3476	500
	AB	Geriatric Medicine	201306	3738	3185	553
	AB	Geriatric Medicine	201307	4035	3411	624
	AB	Geriatric Medicine	201308	3928	3368	560
	AB	Geriatric Medicine	201309	3842	3303	539
	AB	Geriatric Medicine	201310	4031	3489	542
	AB	Geriatric Medicine	201311	4023	3433	590
	AB	Geriatric Medicine	201312	4172	3548	624
	AB	Geriatric Medicine	201401	4101	3476	625
	AB	Geriatric Medicine	201402	3660	3107	553
	AB	Geriatric Medicine	201403	4013	3409	604
	AB	Geriatric Medicine	201404	3656	3134	522
	AB	Geriatric Medicine	201405	3913	3281	632
	AB	Geriatric Medicine	201406	3695	3093	602
	AB	Geriatric Medicine	201407	3832	3313	519
	AB	Geriatric Medicine	201408	3875	3318	557
	AB	Geriatric Medicine	201409	3763	3199	564
	AB	Geriatric Medicine	201410	3911	3372	539
	AB	Geriatric Medicine	201411	3800	3271	529
	AB	Geriatric Medicine	201412	4226	3595	630
	AB	Geriatric Medicine	201501	4399	3753	646
	AB	Geriatric Medicine	201502	3888	3328	560
	AB	Geriatric Medicine	201503	4282	3644	638
	AB	Geriatric Medicine	201504	3977	3303	674
	AB	Geriatric Medicine	201505	4057	3400	657
	AB	Geriatric Medicine	201506	3931	3309	622
	AB	Geriatric Medicine	201507	3920	3269	651
	AB	Geriatric Medicine	201508	3920	3268	652
	AB	Geriatric Medicine	201509	3947	3253	694
	AB	Geriatric Medicine	201510	3989	3431	558
	AB	Geriatric Medicine	201511	3812	3149	663
	AB	Geriatric Medicine	201512	3755	3133	622
	AC	Homeopathy	200704	34	-	34
	AC	Homeopathy	200705	37	*	*
	AC	Homeopathy	200706	35	-	35
	AC	Homeopathy	200707	35	-	35
	AC	Homeopathy	200708	36	-	36
	AC	Homeopathy	200709	27	-	27
	AC	Homeopathy	200710	40	-	40
	AC	Homeopathy	200711	30	-	30
	AC	Homeopathy	200712	18	-	18
	AC	Homeopathy	200801	44	*	*
	AC	Homeopathy	200802	41	-	41
	AC	Homeopathy	200803	36	-	36
	AC	Homeopathy	200804	31	-	31
	AC	Homeopathy	200805	40	-	40
	AC	Homeopathy	200806	38	-	38
	AC	Homeopathy	200807	44	-	44
	AC	Homeopathy	200808	40	-	40
	AC	Homeopathy	200809	39	-	39
	AC	Homeopathy	200810	41	-	41
	AC	Homeopathy	200811	26	-	26
	AC	Homeopathy	200812	22	-	22
	AC	Homeopathy	200901	37	-	37
	AC	Homeopathy	200902	40	-	40
	AC	Homeopathy	200903	43	-	43
	AC	Homeopathy	200904	38	*	*
	AC	Homeopathy	200905	33	*	*
	AC	Homeopathy	200906	50	-	50
	AC	Homeopathy	200907	40	-	40
	AC	Homeopathy	200908	42	-	42
	AC	Homeopathy	200909	35	-	35
	AC	Homeopathy	200910	31	-	31
	AC	Homeopathy	200911	33	-	33
	AC	Homeopathy	200912	23	-	23
	AC	Homeopathy	201001	27	-	27
	AC	Homeopathy	201002	37	-	37
	AC	Homeopathy	201003	41	-	41
	AC	Homeopathy	201004	27	-	27
	AC	Homeopathy	201005	24	-	24
	AC	Homeopathy	201006	34	-	34
	AC	Homeopathy	201007	30	-	30
	AC	Homeopathy	201008	49	-	49
	AC	Homeopathy	201009	37	-	37
	AC	Homeopathy	201010	41	-	41
	AC	Homeopathy	201011	41	-	41
	AC	Homeopathy	201012	6	-	6
	AC	Homeopathy	201101	31	-	31
	AC	Homeopathy	201102	30	-	30
	AC	Homeopathy	201103	42	-	42
	AC	Homeopathy	201104	30	-	30
	AC	Homeopathy	201105	45	-	45
	AC	Homeopathy	201106	36	-	36
	AC	Homeopathy	201107	30	-	30
	AC	Homeopathy	201108	36	-	36
	AC	Homeopathy	201109	25	-	25
	AC	Homeopathy	201110	33	*	*
	AC	Homeopathy	201111	29	-	29
	AC	Homeopathy	201112	21	-	21
	AC	Homeopathy	201201	34	-	34
	AC	Homeopathy	201202	44	-	44
	AC	Homeopathy	201203	42	-	42
	AC	Homeopathy	201204	36	-	36
	AC	Homeopathy	201205	44	-	44
	AC	Homeopathy	201206	36	-	36
	AC	Homeopathy	201207	38	-	38
	AC	Homeopathy	201208	45	-	45
	AC	Homeopathy	201209	38	-	38
	AC	Homeopathy	201210	50	-	50
	AC	Homeopathy	201211	45	-	45
	AC	Homeopathy	201212	25	-	25
	AC	Homeopathy	201301	39	-	39
	AC	Homeopathy	201302	45	-	45
	AC	Homeopathy	201304	32	-	32
	AC	Homeopathy	201305	40	*	*
	AC	Homeopathy	201306	27	-	27
	AC	Homeopathy	201307	34	-	34
	AC	Homeopathy	201308	29	-	29
	AC	Homeopathy	201309	27	-	27
	AC	Homeopathy	201310	33	-	33
	AC	Homeopathy	201311	26	-	26
	AC	Homeopathy	201312	21	-	21
	AC	Homeopathy	201401	27	-	27
	AC	Homeopathy	201402	31	-	31
	AC	Homeopathy	201403	36	-	36
	AC	Homeopathy	201404	25	-	25
	AC	Homeopathy	201405	26	-	26
	AC	Homeopathy	201406	35	-	35
	AC	Homeopathy	201407	25	-	25
	AC	Homeopathy	201408	27	-	27
	AC	Homeopathy	201409	35	-	35
	AC	Homeopathy	201410	27	-	27
	AC	Homeopathy	201411	26	-	26
	AC	Homeopathy	201412	21	-	21
	AC	Homeopathy	201501	30	-	30
	AC	Homeopathy	201502	27	-	27
	AC	Homeopathy	201503	33	-	33
	AC	Homeopathy	201504	26	-	26
	AC	Homeopathy	201505	28	-	28
	AC	Homeopathy	201506	34	-	34
	AC	Homeopathy	201507	27	-	27
	AC	Homeopathy	201508	27	-	27
	AC	Homeopathy	201509	9	-	9
	AC	Homeopathy	201510	*	-	*
	AD	Medical Oncology	200704	2172	141	2031
	AD	Medical Oncology	200705	2304	170	2134
	AD	Medical Oncology	200706	1967	163	1804
	AD	Medical Oncology	200707	2096	168	1928
	AD	Medical Oncology	200708	2280	188	2092
	AD	Medical Oncology	200709	1894	160	1734
	AD	Medical Oncology	200710	2179	124	2055
	AD	Medical Oncology	200711	2166	142	2024
	AD	Medical Oncology	200712	2083	139	1944
	AD	Medical Oncology	200801	2375	116	2259
	AD	Medical Oncology	200802	2181	126	2055
	AD	Medical Oncology	200803	2153	127	2026
	AD	Medical Oncology	200804	2315	134	2181
	AD	Medical Oncology	200805	2395	134	2261
	AD	Medical Oncology	200806	2320	142	2178
	AD	Medical Oncology	200807	2723	144	2579
	AD	Medical Oncology	200808	2360	150	2210
	AD	Medical Oncology	200809	2487	165	2322
	AD	Medical Oncology	200810	2638	153	2485
	AD	Medical Oncology	200811	2412	137	2275
	AD	Medical Oncology	200812	2683	146	2537
	AD	Medical Oncology	200901	2472	147	2325
	AD	Medical Oncology	200902	2476	144	2332
	AD	Medical Oncology	200903	2670	123	2547
	AD	Medical Oncology	200904	2508	151	2357
	AD	Medical Oncology	200905	2437	144	2293
	AD	Medical Oncology	200906	2571	148	2423
	AD	Medical Oncology	200907	2636	151	2485
	AD	Medical Oncology	200908	2353	136	2217
	AD	Medical Oncology	200909	2531	149	2382
	AD	Medical Oncology	200910	2490	167	2323
	AD	Medical Oncology	200911	2314	132	2182
	AD	Medical Oncology	200912	2565	153	2412
	AD	Medical Oncology	201001	2199	157	2042
	AD	Medical Oncology	201002	2108	115	1993
	AD	Medical Oncology	201003	2411	152	2259
	AD	Medical Oncology	201004	2308	148	2160
	AD	Medical Oncology	201005	2203	138	2065
	AD	Medical Oncology	201006	2314	125	2189
	AD	Medical Oncology	201007	2192	139	2053
	AD	Medical Oncology	201008	2275	155	2120
	AD	Medical Oncology	201009	2291	131	2160
	AD	Medical Oncology	201010	2258	152	2106
	AD	Medical Oncology	201011	2283	125	2158
	AD	Medical Oncology	201012	2183	157	2026
	AD	Medical Oncology	201101	2023	131	1892
	AD	Medical Oncology	201102	1988	125	1863
	AD	Medical Oncology	201103	2359	163	2196
	AD	Medical Oncology	201104	2209	140	2069
	AD	Medical Oncology	201105	2360	177	2183
	AD	Medical Oncology	201106	2418	148	2270
	AD	Medical Oncology	201107	2223	166	2057
	AD	Medical Oncology	201108	2506	174	2332
	AD	Medical Oncology	201109	2410	163	2247
	AD	Medical Oncology	201110	2210	153	2057
	AD	Medical Oncology	201111	2355	151	2204
	AD	Medical Oncology	201112	2247	135	2112
	AD	Medical Oncology	201201	2218	172	2046
	AD	Medical Oncology	201202	2159	130	2029
	AD	Medical Oncology	201203	2249	175	2074
	AD	Medical Oncology	201204	2196	164	2032
	AD	Medical Oncology	201205	2455	211	2244
	AD	Medical Oncology	201206	2297	174	2123
	AD	Medical Oncology	201207	2329	169	2160
	AD	Medical Oncology	201208	2477	176	2301
	AD	Medical Oncology	201209	2173	123	2050
	AD	Medical Oncology	201210	2434	138	2296
	AD	Medical Oncology	201211	2464	137	2327
	AD	Medical Oncology	201212	2268	189	2079
	AD	Medical Oncology	201301	2404	169	2235
	AD	Medical Oncology	201302	2110	142	1968
	AD	Medical Oncology	201303	2309	150	2159
	AD	Medical Oncology	201304	2473	138	2335
	AD	Medical Oncology	201305	2666	160	2506
	AD	Medical Oncology	201306	2329	198	2131
	AD	Medical Oncology	201307	2730	194	2536
	AD	Medical Oncology	201308	2659	183	2476
	AD	Medical Oncology	201309	2455	161	2294
	AD	Medical Oncology	201310	2712	178	2534
	AD	Medical Oncology	201311	2531	164	2367
	AD	Medical Oncology	201312	2494	172	2322
	AD	Medical Oncology	201401	2624	143	2481
	AD	Medical Oncology	201402	2386	139	2247
	AD	Medical Oncology	201403	2529	183	2346
	AD	Medical Oncology	201404	2683	178	2505
	AD	Medical Oncology	201405	2816	195	2621
	AD	Medical Oncology	201406	2625	183	2442
	AD	Medical Oncology	201407	3050	195	2855
	AD	Medical Oncology	201408	2954	203	2751
	AD	Medical Oncology	201409	3074	222	2852
	AD	Medical Oncology	201410	3284	244	3040
	AD	Medical Oncology	201411	2823	194	2629
	AD	Medical Oncology	201412	3084	250	2834
	AD	Medical Oncology	201501	3055	250	2805
	AD	Medical Oncology	201502	2746	243	2503
	AD	Medical Oncology	201503	3042	239	2803
	AD	Medical Oncology	201504	3153	265	2888
	AD	Medical Oncology	201505	2789	194	2595
	AD	Medical Oncology	201506	2896	222	2674
	AD	Medical Oncology	201507	3137	241	2896
	AD	Medical Oncology	201508	2899	223	2676
	AD	Medical Oncology	201509	3032	232	2800
	AD	Medical Oncology	201510	3154	251	2903
	AD	Medical Oncology	201511	3205	269	2936
	AD	Medical Oncology	201512	3441	285	3156
	AF	Paediatrics	200704	4129	3722	407
	AF	Paediatrics	200705	4281	3864	417
	AF	Paediatrics	200706	3624	3302	322
	AF	Paediatrics	200707	3232	2883	349
	AF	Paediatrics	200708	3292	3000	292
	AF	Paediatrics	200709	3601	3357	244
	AF	Paediatrics	200710	3986	3703	283
	AF	Paediatrics	200711	4297	3982	315
	AF	Paediatrics	200712	4537	4239	298
	AF	Paediatrics	200801	4132	3789	343
	AF	Paediatrics	200802	4130	3767	363
	AF	Paediatrics	200803	4665	4292	373
	AF	Paediatrics	200804	4165	3746	419
	AF	Paediatrics	200805	3870	3480	390
	AF	Paediatrics	200806	3645	3313	332
	AF	Paediatrics	200807	3038	2669	369
	AF	Paediatrics	200808	3121	2808	313
	AF	Paediatrics	200809	3721	3384	337
	AF	Paediatrics	200810	3795	3454	341
	AF	Paediatrics	200811	4474	4151	323
	AF	Paediatrics	200812	4910	4579	331
	AF	Paediatrics	200901	3918	3598	320
	AF	Paediatrics	200902	3901	3534	367
	AF	Paediatrics	200903	4617	4313	304
	AF	Paediatrics	200904	3927	3592	335
	AF	Paediatrics	200905	3813	3518	295
	AF	Paediatrics	200906	3527	3181	346
	AF	Paediatrics	200907	3009	2695	314
	AF	Paediatrics	200908	3025	2743	282
	AF	Paediatrics	200909	3823	3512	311
	AF	Paediatrics	200910	4003	3721	282
	AF	Paediatrics	200911	4572	4292	280
	AF	Paediatrics	200912	4765	4475	290
	AF	Paediatrics	201001	3800	3537	263
	AF	Paediatrics	201002	3880	3587	293
	AF	Paediatrics	201003	4663	4329	334
	AF	Paediatrics	201004	3759	3450	309
	AF	Paediatrics	201005	3773	3506	267
	AF	Paediatrics	201006	3256	2976	280
	AF	Paediatrics	201007	2645	2390	255
	AF	Paediatrics	201008	3274	2963	311
	AF	Paediatrics	201009	3289	3028	261
	AF	Paediatrics	201010	3268	2988	280
	AF	Paediatrics	201011	3634	3386	248
	AF	Paediatrics	201012	3892	3653	239
	AF	Paediatrics	201101	4556	4299	257
	AF	Paediatrics	201102	4041	3782	259
	AF	Paediatrics	201103	4736	4421	315
	AF	Paediatrics	201104	3686	3420	266
	AF	Paediatrics	201105	3465	3184	281
	AF	Paediatrics	201106	3430	3148	282
	AF	Paediatrics	201107	2932	2650	282
	AF	Paediatrics	201108	2982	2695	287
	AF	Paediatrics	201109	3418	3125	293
	AF	Paediatrics	201110	3486	3179	307
	AF	Paediatrics	201111	4074	3783	291
	AF	Paediatrics	201112	4382	4102	280
	AF	Paediatrics	201201	3756	3497	259
	AF	Paediatrics	201202	4184	3954	230
	AF	Paediatrics	201203	4844	4561	283
	AF	Paediatrics	201204	4123	3843	280
	AF	Paediatrics	201205	4236	3939	297
	AF	Paediatrics	201206	3395	3030	365
	AF	Paediatrics	201207	2995	2613	382
	AF	Paediatrics	201208	3545	3180	365
	AF	Paediatrics	201209	4062	3690	372
	AF	Paediatrics	201210	4040	3586	454
	AF	Paediatrics	201211	4772	4251	521
	AF	Paediatrics	201212	5048	4564	484
	AF	Paediatrics	201301	4026	3563	463
	AF	Paediatrics	201302	4008	3543	465
	AF	Paediatrics	201303	4717	4146	571
	AF	Paediatrics	201304	4199	3831	368
	AF	Paediatrics	201305	4198	3739	459
	AF	Paediatrics	201306	3965	3565	400
	AF	Paediatrics	201307	3363	2945	418
	AF	Paediatrics	201308	3575	3178	397
	AF	Paediatrics	201309	4207	3817	390
	AF	Paediatrics	201310	3874	3497	377
	AF	Paediatrics	201311	4839	4489	350
	AF	Paediatrics	201312	5327	4980	347
	AF	Paediatrics	201401	4680	4318	362
	AF	Paediatrics	201402	4924	4607	317
	AF	Paediatrics	201403	5270	4908	362
	AF	Paediatrics	201404	4575	4212	363
	AF	Paediatrics	201405	4767	4350	417
	AF	Paediatrics	201406	4495	4083	412
	AF	Paediatrics	201407	3636	3258	378
	AF	Paediatrics	201408	3904	3479	425
	AF	Paediatrics	201409	4415	4063	352
	AF	Paediatrics	201410	4479	4117	362
	AF	Paediatrics	201411	5791	5389	402
	AF	Paediatrics	201412	6360	5954	406
	AF	Paediatrics	201501	4818	4428	390
	AF	Paediatrics	201502	4787	4378	409
	AF	Paediatrics	201503	4849	4386	463
	AF	Paediatrics	201504	3933	3544	389
	AF	Paediatrics	201505	4049	3635	414
	AF	Paediatrics	201506	3911	3476	435
	AF	Paediatrics	201507	3403	3006	397
	AF	Paediatrics	201508	3799	3416	383
	AF	Paediatrics	201509	4736	4325	411
	AF	Paediatrics	201510	4836	4441	395
	AF	Paediatrics	201511	5532	5142	390
	AF	Paediatrics	201512	5821	5413	408
	AG	Renal Medicine	200704	556	300	256
	AG	Renal Medicine	200705	627	311	316
	AG	Renal Medicine	200706	549	263	286
	AG	Renal Medicine	200707	660	350	310
	AG	Renal Medicine	200708	642	270	372
	AG	Renal Medicine	200709	626	279	347
	AG	Renal Medicine	200710	696	365	331
	AG	Renal Medicine	200711	623	333	290
	AG	Renal Medicine	200712	577	309	268
	AG	Renal Medicine	200801	616	278	338
	AG	Renal Medicine	200802	590	287	303
	AG	Renal Medicine	200803	638	318	320
	AG	Renal Medicine	200804	657	296	361
	AG	Renal Medicine	200805	617	279	338
	AG	Renal Medicine	200806	634	267	367
	AG	Renal Medicine	200807	671	285	386
	AG	Renal Medicine	200808	698	278	420
	AG	Renal Medicine	200809	676	260	416
	AG	Renal Medicine	200810	748	287	461
	AG	Renal Medicine	200811	683	260	423
	AG	Renal Medicine	200812	714	292	422
	AG	Renal Medicine	200901	672	272	400
	AG	Renal Medicine	200902	636	259	377
	AG	Renal Medicine	200903	738	334	404
	AG	Renal Medicine	200904	661	292	369
	AG	Renal Medicine	200905	636	293	343
	AG	Renal Medicine	200906	659	306	353
	AG	Renal Medicine	200907	676	319	357
	AG	Renal Medicine	200908	685	320	365
	AG	Renal Medicine	200909	600	288	312
	AG	Renal Medicine	200910	608	296	312
	AG	Renal Medicine	200911	594	278	316
	AG	Renal Medicine	200912	617	335	282
	AG	Renal Medicine	201001	613	321	292
	AG	Renal Medicine	201002	569	245	324
	AG	Renal Medicine	201003	680	308	372
	AG	Renal Medicine	201004	621	283	338
	AG	Renal Medicine	201005	623	304	319
	AG	Renal Medicine	201006	662	299	363
	AG	Renal Medicine	201007	650	326	324
	AG	Renal Medicine	201008	667	326	341
	AG	Renal Medicine	201009	604	284	320
	AG	Renal Medicine	201010	641	303	338
	AG	Renal Medicine	201011	658	322	336
	AG	Renal Medicine	201012	603	293	310
	AG	Renal Medicine	201101	593	271	322
	AG	Renal Medicine	201102	571	261	310
	AG	Renal Medicine	201103	648	315	333
	AG	Renal Medicine	201104	564	303	261
	AG	Renal Medicine	201105	583	322	261
	AG	Renal Medicine	201106	589	353	236
	AG	Renal Medicine	201107	587	334	253
	AG	Renal Medicine	201108	640	333	307
	AG	Renal Medicine	201109	560	287	273
	AG	Renal Medicine	201110	611	352	259
	AG	Renal Medicine	201111	578	306	272
	AG	Renal Medicine	201112	582	301	281
	AG	Renal Medicine	201201	612	336	276
	AG	Renal Medicine	201202	549	303	246
	AG	Renal Medicine	201203	580	332	248
	AG	Renal Medicine	201204	563	320	243
	AG	Renal Medicine	201205	607	358	249
	AG	Renal Medicine	201206	526	292	234
	AG	Renal Medicine	201207	598	356	242
	AG	Renal Medicine	201208	607	346	261
	AG	Renal Medicine	201209	526	307	219
	AG	Renal Medicine	201210	636	381	255
	AG	Renal Medicine	201211	555	320	235
	AG	Renal Medicine	201212	604	362	242
	AG	Renal Medicine	201301	634	416	218
	AG	Renal Medicine	201302	556	355	201
	AG	Renal Medicine	201303	666	397	269
	AG	Renal Medicine	201304	601	337	264
	AG	Renal Medicine	201305	681	394	287
	AG	Renal Medicine	201306	683	349	334
	AG	Renal Medicine	201307	767	361	406
	AG	Renal Medicine	201308	791	414	377
	AG	Renal Medicine	201309	748	387	361
	AG	Renal Medicine	201310	775	347	428
	AG	Renal Medicine	201311	753	371	382
	AG	Renal Medicine	201312	739	397	342
	AG	Renal Medicine	201401	791	366	425
	AG	Renal Medicine	201402	743	343	400
	AG	Renal Medicine	201403	778	397	381
	AG	Renal Medicine	201404	654	364	290
	AG	Renal Medicine	201405	716	391	325
	AG	Renal Medicine	201406	665	373	292
	AG	Renal Medicine	201407	738	387	351
	AG	Renal Medicine	201408	682	372	310
	AG	Renal Medicine	201409	668	363	305
	AG	Renal Medicine	201410	662	382	280
	AG	Renal Medicine	201411	569	301	268
	AG	Renal Medicine	201412	660	392	268
	AG	Renal Medicine	201501	696	387	309
	AG	Renal Medicine	201502	626	371	255
	AG	Renal Medicine	201503	736	438	298
	AG	Renal Medicine	201504	669	382	287
	AG	Renal Medicine	201505	691	369	322
	AG	Renal Medicine	201506	680	364	316
	AG	Renal Medicine	201507	662	349	313
	AG	Renal Medicine	201508	710	360	350
	AG	Renal Medicine	201509	739	377	362
	AG	Renal Medicine	201510	755	400	355
	AG	Renal Medicine	201511	710	399	311
	AG	Renal Medicine	201512	729	356	373
	AH	Neurology	200704	523	124	399
	AH	Neurology	200705	542	123	419
	AH	Neurology	200706	509	115	394
	AH	Neurology	200707	519	141	378
	AH	Neurology	200708	584	145	439
	AH	Neurology	200709	478	139	339
	AH	Neurology	200710	561	137	424
	AH	Neurology	200711	548	119	429
	AH	Neurology	200712	415	113	302
	AH	Neurology	200801	514	125	389
	AH	Neurology	200802	453	104	349
	AH	Neurology	200803	528	123	405
	AH	Neurology	200804	518	114	404
	AH	Neurology	200805	533	129	404
	AH	Neurology	200806	560	126	434
	AH	Neurology	200807	554	142	412
	AH	Neurology	200808	477	100	377
	AH	Neurology	200809	553	128	425
	AH	Neurology	200810	585	130	455
	AH	Neurology	200811	558	134	424
	AH	Neurology	200812	534	125	409
	AH	Neurology	200901	555	130	425
	AH	Neurology	200902	546	104	442
	AH	Neurology	200903	609	133	476
	AH	Neurology	200904	578	117	461
	AH	Neurology	200905	591	128	463
	AH	Neurology	200906	553	108	445
	AH	Neurology	200907	599	129	470
	AH	Neurology	200908	611	129	482
	AH	Neurology	200909	635	128	507
	AH	Neurology	200910	634	127	507
	AH	Neurology	200911	599	112	487
	AH	Neurology	200912	617	118	499
	AH	Neurology	201001	608	132	476
	AH	Neurology	201002	592	110	482
	AH	Neurology	201003	672	137	535
	AH	Neurology	201004	618	110	508
	AH	Neurology	201005	601	125	476
	AH	Neurology	201006	672	128	544
	AH	Neurology	201007	595	112	483
	AH	Neurology	201008	693	156	537
	AH	Neurology	201009	615	127	488
	AH	Neurology	201010	607	108	499
	AH	Neurology	201011	715	142	573
	AH	Neurology	201012	577	116	461
	AH	Neurology	201101	667	149	518
	AH	Neurology	201102	632	105	527
	AH	Neurology	201103	695	122	573
	AH	Neurology	201104	577	115	462
	AH	Neurology	201105	659	149	510
	AH	Neurology	201106	632	117	515
	AH	Neurology	201107	617	95	522
	AH	Neurology	201108	657	100	557
	AH	Neurology	201109	636	107	529
	AH	Neurology	201110	655	94	561
	AH	Neurology	201111	696	121	575
	AH	Neurology	201112	600	101	499
	AH	Neurology	201201	707	129	578
	AH	Neurology	201202	679	121	558
	AH	Neurology	201203	699	133	566
	AH	Neurology	201204	698	142	556
	AH	Neurology	201205	751	137	614
	AH	Neurology	201206	689	108	581
	AH	Neurology	201207	711	106	605
	AH	Neurology	201208	783	122	661
	AH	Neurology	201209	668	114	554
	AH	Neurology	201210	783	120	663
	AH	Neurology	201211	721	126	595
	AH	Neurology	201212	652	103	549
	AH	Neurology	201301	805	124	681
	AH	Neurology	201302	725	116	609
	AH	Neurology	201303	741	110	631
	AH	Neurology	201304	788	98	690
	AH	Neurology	201305	740	106	634
	AH	Neurology	201306	724	107	617
	AH	Neurology	201307	817	110	707
	AH	Neurology	201308	751	100	651
	AH	Neurology	201309	703	87	616
	AH	Neurology	201310	876	121	755
	AH	Neurology	201311	806	99	707
	AH	Neurology	201312	768	92	676
	AH	Neurology	201401	810	110	700
	AH	Neurology	201402	805	122	683
	AH	Neurology	201403	769	100	669
	AH	Neurology	201404	766	93	673
	AH	Neurology	201405	769	108	661
	AH	Neurology	201406	809	107	702
	AH	Neurology	201407	795	94	701
	AH	Neurology	201408	766	92	674
	AH	Neurology	201409	796	93	703
	AH	Neurology	201410	833	87	746
	AH	Neurology	201411	737	92	645
	AH	Neurology	201412	769	105	664
	AH	Neurology	201501	780	128	652
	AH	Neurology	201502	746	86	660
	AH	Neurology	201503	823	115	708
	AH	Neurology	201504	770	82	688
	AH	Neurology	201505	712	95	617
	AH	Neurology	201506	788	86	702
	AH	Neurology	201507	794	117	677
	AH	Neurology	201508	750	82	668
	AH	Neurology	201509	764	93	671
	AH	Neurology	201510	780	104	676
	AH	Neurology	201511	777	104	673
	AH	Neurology	201512	780	106	674
	AJ	Integrative Care	201508	6	-	6
	AJ	Integrative Care	201509	17	-	17
	AJ	Integrative Care	201510	26	-	26
	AJ	Integrative Care	201511	33	-	33
	AJ	Integrative Care	201512	14	-	14
	AM	Palliative Medicine	200704	253	134	119
	AM	Palliative Medicine	200705	276	149	127
	AM	Palliative Medicine	200706	270	143	127
	AM	Palliative Medicine	200707	303	163	140
	AM	Palliative Medicine	200708	305	138	167
	AM	Palliative Medicine	200709	240	114	126
	AM	Palliative Medicine	200710	318	172	146
	AM	Palliative Medicine	200711	297	143	154
	AM	Palliative Medicine	200712	289	146	143
	AM	Palliative Medicine	200801	302	163	139
	AM	Palliative Medicine	200802	322	175	147
	AM	Palliative Medicine	200803	323	165	158
	AM	Palliative Medicine	200804	299	134	165
	AM	Palliative Medicine	200805	361	162	199
	AM	Palliative Medicine	200806	312	162	150
	AM	Palliative Medicine	200807	340	165	175
	AM	Palliative Medicine	200808	319	171	148
	AM	Palliative Medicine	200809	331	164	167
	AM	Palliative Medicine	200810	323	163	160
	AM	Palliative Medicine	200811	317	169	148
	AM	Palliative Medicine	200812	310	165	145
	AM	Palliative Medicine	200901	349	188	161
	AM	Palliative Medicine	200902	269	128	141
	AM	Palliative Medicine	200903	353	175	178
	AM	Palliative Medicine	200904	317	182	135
	AM	Palliative Medicine	200905	334	191	143
	AM	Palliative Medicine	200906	367	204	163
	AM	Palliative Medicine	200907	361	217	144
	AM	Palliative Medicine	200908	375	221	154
	AM	Palliative Medicine	200909	339	195	144
	AM	Palliative Medicine	200910	369	206	163
	AM	Palliative Medicine	200911	368	216	152
	AM	Palliative Medicine	200912	369	230	139
	AM	Palliative Medicine	201001	337	203	134
	AM	Palliative Medicine	201002	340	217	123
	AM	Palliative Medicine	201003	392	248	144
	AM	Palliative Medicine	201004	391	239	152
	AM	Palliative Medicine	201005	362	245	117
	AM	Palliative Medicine	201006	387	245	142
	AM	Palliative Medicine	201007	376	230	146
	AM	Palliative Medicine	201008	376	222	154
	AM	Palliative Medicine	201009	365	219	146
	AM	Palliative Medicine	201010	416	265	151
	AM	Palliative Medicine	201011	352	228	124
	AM	Palliative Medicine	201012	349	236	113
	AM	Palliative Medicine	201101	376	234	142
	AM	Palliative Medicine	201102	319	189	130
	AM	Palliative Medicine	201103	427	266	161
	AM	Palliative Medicine	201104	383	251	132
	AM	Palliative Medicine	201105	424	267	157
	AM	Palliative Medicine	201106	446	270	176
	AM	Palliative Medicine	201107	423	245	178
	AM	Palliative Medicine	201108	447	275	172
	AM	Palliative Medicine	201109	425	265	160
	AM	Palliative Medicine	201110	385	222	163
	AM	Palliative Medicine	201111	409	251	158
	AM	Palliative Medicine	201112	428	264	164
	AM	Palliative Medicine	201201	424	261	163
	AM	Palliative Medicine	201202	389	247	142
	AM	Palliative Medicine	201203	425	265	160
	AM	Palliative Medicine	201204	420	266	154
	AM	Palliative Medicine	201205	434	273	161
	AM	Palliative Medicine	201206	394	227	167
	AM	Palliative Medicine	201207	424	257	167
	AM	Palliative Medicine	201208	433	270	163
	AM	Palliative Medicine	201209	381	220	161
	AM	Palliative Medicine	201210	420	239	181
	AM	Palliative Medicine	201211	375	204	171
	AM	Palliative Medicine	201212	396	214	182
	AM	Palliative Medicine	201301	436	248	188
	AM	Palliative Medicine	201302	372	211	161
	AM	Palliative Medicine	201303	409	239	170
	AM	Palliative Medicine	201304	405	257	148
	AM	Palliative Medicine	201305	394	242	152
	AM	Palliative Medicine	201306	388	234	154
	AM	Palliative Medicine	201307	420	246	174
	AM	Palliative Medicine	201308	421	265	156
	AM	Palliative Medicine	201309	391	266	125
	AM	Palliative Medicine	201310	398	245	153
	AM	Palliative Medicine	201311	392	238	154
	AM	Palliative Medicine	201312	407	263	144
	AM	Palliative Medicine	201401	399	251	148
	AM	Palliative Medicine	201402	377	231	146
	AM	Palliative Medicine	201403	381	240	141
	AM	Palliative Medicine	201404	353	218	135
	AM	Palliative Medicine	201405	393	249	144
	AM	Palliative Medicine	201406	371	258	113
	AM	Palliative Medicine	201407	365	246	119
	AM	Palliative Medicine	201408	391	257	134
	AM	Palliative Medicine	201409	359	235	124
	AM	Palliative Medicine	201410	378	241	137
	AM	Palliative Medicine	201411	366	231	135
	AM	Palliative Medicine	201412	374	252	122
	AM	Palliative Medicine	201501	370	241	129
	AM	Palliative Medicine	201502	352	232	120
	AM	Palliative Medicine	201503	364	259	105
	AM	Palliative Medicine	201504	330	218	112
	AM	Palliative Medicine	201505	317	222	95
	AM	Palliative Medicine	201506	353	232	121
	AM	Palliative Medicine	201507	348	248	100
	AM	Palliative Medicine	201508	337	239	98
	AM	Palliative Medicine	201509	317	213	104
	AM	Palliative Medicine	201510	311	224	87
	AM	Palliative Medicine	201511	282	189	93
	AM	Palliative Medicine	201512	236	162	74
	AP	Rehabilitation Medicine	200704	305	188	117
	AP	Rehabilitation Medicine	200705	240	143	97
	AP	Rehabilitation Medicine	200706	279	166	113
	AP	Rehabilitation Medicine	200707	298	176	122
	AP	Rehabilitation Medicine	200708	287	175	112
	AP	Rehabilitation Medicine	200709	256	161	95
	AP	Rehabilitation Medicine	200710	292	206	86
	AP	Rehabilitation Medicine	200711	262	164	98
	AP	Rehabilitation Medicine	200712	313	204	109
	AP	Rehabilitation Medicine	200801	326	215	111
	AP	Rehabilitation Medicine	200802	297	189	108
	AP	Rehabilitation Medicine	200803	305	197	108
	AP	Rehabilitation Medicine	200804	298	177	121
	AP	Rehabilitation Medicine	200805	325	204	121
	AP	Rehabilitation Medicine	200806	325	185	140
	AP	Rehabilitation Medicine	200807	311	183	128
	AP	Rehabilitation Medicine	200808	291	173	118
	AP	Rehabilitation Medicine	200809	302	168	134
	AP	Rehabilitation Medicine	200810	335	193	142
	AP	Rehabilitation Medicine	200811	301	201	100
	AP	Rehabilitation Medicine	200812	299	224	75
	AP	Rehabilitation Medicine	200901	328	214	114
	AP	Rehabilitation Medicine	200902	281	179	102
	AP	Rehabilitation Medicine	200903	278	179	99
	AP	Rehabilitation Medicine	200904	275	195	80
	AP	Rehabilitation Medicine	200905	271	198	73
	AP	Rehabilitation Medicine	200906	271	188	83
	AP	Rehabilitation Medicine	200907	275	174	101
	AP	Rehabilitation Medicine	200908	302	223	79
	AP	Rehabilitation Medicine	200909	299	211	88
	AP	Rehabilitation Medicine	200910	310	238	72
	AP	Rehabilitation Medicine	200911	304	220	84
	AP	Rehabilitation Medicine	200912	303	223	80
	AP	Rehabilitation Medicine	201001	288	230	58
	AP	Rehabilitation Medicine	201002	290	194	96
	AP	Rehabilitation Medicine	201003	313	239	74
	AP	Rehabilitation Medicine	201004	309	217	92
	AP	Rehabilitation Medicine	201005	287	209	78
	AP	Rehabilitation Medicine	201006	292	204	88
	AP	Rehabilitation Medicine	201007	261	190	71
	AP	Rehabilitation Medicine	201008	289	200	89
	AP	Rehabilitation Medicine	201009	283	213	70
	AP	Rehabilitation Medicine	201010	296	226	70
	AP	Rehabilitation Medicine	201011	276	203	73
	AP	Rehabilitation Medicine	201012	293	230	63
	AP	Rehabilitation Medicine	201101	284	218	66
	AP	Rehabilitation Medicine	201102	242	187	55
	AP	Rehabilitation Medicine	201103	305	225	80
	AP	Rehabilitation Medicine	201104	262	203	59
	AP	Rehabilitation Medicine	201105	265	190	75
	AP	Rehabilitation Medicine	201106	265	195	70
	AP	Rehabilitation Medicine	201107	235	181	54
	AP	Rehabilitation Medicine	201108	278	195	83
	AP	Rehabilitation Medicine	201109	268	198	70
	AP	Rehabilitation Medicine	201110	309	230	79
	AP	Rehabilitation Medicine	201111	213	167	46
	AP	Rehabilitation Medicine	201112	237	193	44
	AP	Rehabilitation Medicine	201201	193	125	68
	AP	Rehabilitation Medicine	201202	185	127	58
	AP	Rehabilitation Medicine	201203	204	155	49
	AP	Rehabilitation Medicine	201204	168	113	55
	AP	Rehabilitation Medicine	201205	206	135	71
	AP	Rehabilitation Medicine	201206	185	113	72
	AP	Rehabilitation Medicine	201207	190	133	57
	AP	Rehabilitation Medicine	201208	193	130	63
	AP	Rehabilitation Medicine	201209	191	132	59
	AP	Rehabilitation Medicine	201210	211	151	60
	AP	Rehabilitation Medicine	201211	233	142	91
	AP	Rehabilitation Medicine	201212	195	125	70
	AP	Rehabilitation Medicine	201301	202	116	86
	AP	Rehabilitation Medicine	201302	199	112	87
	AP	Rehabilitation Medicine	201303	219	141	78
	AP	Rehabilitation Medicine	201304	229	127	102
	AP	Rehabilitation Medicine	201305	200	113	87
	AP	Rehabilitation Medicine	201306	189	101	88
	AP	Rehabilitation Medicine	201307	220	112	108
	AP	Rehabilitation Medicine	201308	202	110	92
	AP	Rehabilitation Medicine	201309	195	100	95
	AP	Rehabilitation Medicine	201310	209	106	103
	AP	Rehabilitation Medicine	201311	179	105	74
	AP	Rehabilitation Medicine	201312	178	116	62
	AP	Rehabilitation Medicine	201401	216	122	94
	AP	Rehabilitation Medicine	201402	176	93	83
	AP	Rehabilitation Medicine	201403	189	108	81
	AP	Rehabilitation Medicine	201404	170	83	87
	AP	Rehabilitation Medicine	201405	197	92	105
	AP	Rehabilitation Medicine	201406	203	96	107
	AP	Rehabilitation Medicine	201407	162	97	65
	AP	Rehabilitation Medicine	201408	165	93	72
	AP	Rehabilitation Medicine	201409	152	72	80
	AP	Rehabilitation Medicine	201410	173	97	76
	AP	Rehabilitation Medicine	201411	149	82	67
	AP	Rehabilitation Medicine	201412	179	109	70
	AP	Rehabilitation Medicine	201501	187	109	78
	AP	Rehabilitation Medicine	201502	137	78	59
	AP	Rehabilitation Medicine	201503	160	82	78
	AP	Rehabilitation Medicine	201504	160	89	71
	AP	Rehabilitation Medicine	201505	143	69	74
	AP	Rehabilitation Medicine	201506	142	77	65
	AP	Rehabilitation Medicine	201507	136	67	69
	AP	Rehabilitation Medicine	201508	125	69	56
	AP	Rehabilitation Medicine	201509	129	65	64
	AP	Rehabilitation Medicine	201510	109	57	52
	AP	Rehabilitation Medicine	201511	114	58	56
	AP	Rehabilitation Medicine	201512	78	39	39
	AQ	Respiratory Medicine	200704	1410	795	615
	AQ	Respiratory Medicine	200705	1591	887	704
	AQ	Respiratory Medicine	200706	1451	805	646
	AQ	Respiratory Medicine	200707	1512	797	715
	AQ	Respiratory Medicine	200708	1564	834	730
	AQ	Respiratory Medicine	200709	1384	750	634
	AQ	Respiratory Medicine	200710	1652	860	792
	AQ	Respiratory Medicine	200711	1506	772	734
	AQ	Respiratory Medicine	200712	1402	795	607
	AQ	Respiratory Medicine	200801	1566	880	686
	AQ	Respiratory Medicine	200802	1455	737	718
	AQ	Respiratory Medicine	200803	1606	875	731
	AQ	Respiratory Medicine	200804	1592	845	747
	AQ	Respiratory Medicine	200805	1571	819	752
	AQ	Respiratory Medicine	200806	1506	785	721
	AQ	Respiratory Medicine	200807	1578	775	803
	AQ	Respiratory Medicine	200808	1540	809	731
	AQ	Respiratory Medicine	200809	1467	736	731
	AQ	Respiratory Medicine	200810	1652	867	785
	AQ	Respiratory Medicine	200811	1564	818	746
	AQ	Respiratory Medicine	200812	1666	991	675
	AQ	Respiratory Medicine	200901	1770	941	829
	AQ	Respiratory Medicine	200902	1608	788	820
	AQ	Respiratory Medicine	200903	1809	876	933
	AQ	Respiratory Medicine	200904	1677	796	881
	AQ	Respiratory Medicine	200905	1642	796	846
	AQ	Respiratory Medicine	200906	1724	763	961
	AQ	Respiratory Medicine	200907	1712	816	896
	AQ	Respiratory Medicine	200908	1715	818	897
	AQ	Respiratory Medicine	200909	1692	900	792
	AQ	Respiratory Medicine	200910	1804	977	827
	AQ	Respiratory Medicine	200911	1769	963	806
	AQ	Respiratory Medicine	200912	1671	944	727
	AQ	Respiratory Medicine	201001	1674	921	753
	AQ	Respiratory Medicine	201002	1609	872	737
	AQ	Respiratory Medicine	201003	1879	940	939
	AQ	Respiratory Medicine	201004	1607	832	775
	AQ	Respiratory Medicine	201005	1631	852	779
	AQ	Respiratory Medicine	201006	1639	824	815
	AQ	Respiratory Medicine	201007	1627	843	784
	AQ	Respiratory Medicine	201008	1731	909	822
	AQ	Respiratory Medicine	201009	1632	849	783
	AQ	Respiratory Medicine	201010	1677	934	743
	AQ	Respiratory Medicine	201011	1714	937	777
	AQ	Respiratory Medicine	201012	1585	1023	562
	AQ	Respiratory Medicine	201101	1804	1122	682
	AQ	Respiratory Medicine	201102	1514	849	665
	AQ	Respiratory Medicine	201103	1740	967	773
	AQ	Respiratory Medicine	201104	1556	931	625
	AQ	Respiratory Medicine	201105	1707	924	783
	AQ	Respiratory Medicine	201106	1654	882	772
	AQ	Respiratory Medicine	201107	1641	912	729
	AQ	Respiratory Medicine	201108	1832	1040	792
	AQ	Respiratory Medicine	201109	1641	956	685
	AQ	Respiratory Medicine	201110	1614	950	664
	AQ	Respiratory Medicine	201111	1779	997	782
	AQ	Respiratory Medicine	201112	1689	1053	636
	AQ	Respiratory Medicine	201201	1710	1009	701
	AQ	Respiratory Medicine	201202	1654	962	692
	AQ	Respiratory Medicine	201203	1799	1036	763
	AQ	Respiratory Medicine	201204	1683	1008	675
	AQ	Respiratory Medicine	201205	1882	1041	841
	AQ	Respiratory Medicine	201206	1724	934	790
	AQ	Respiratory Medicine	201207	1805	989	816
	AQ	Respiratory Medicine	201208	1788	920	868
	AQ	Respiratory Medicine	201209	1880	1104	776
	AQ	Respiratory Medicine	201210	1914	1038	876
	AQ	Respiratory Medicine	201211	1845	979	866
	AQ	Respiratory Medicine	201212	1937	1208	729
	AQ	Respiratory Medicine	201301	2052	1189	863
	AQ	Respiratory Medicine	201302	1770	978	792
	AQ	Respiratory Medicine	201303	1822	1034	788
	AQ	Respiratory Medicine	201304	1915	1040	875
	AQ	Respiratory Medicine	201305	1967	1044	923
	AQ	Respiratory Medicine	201306	1855	934	921
	AQ	Respiratory Medicine	201307	1901	934	967
	AQ	Respiratory Medicine	201308	1878	926	952
	AQ	Respiratory Medicine	201309	1924	1026	898
	AQ	Respiratory Medicine	201310	2083	1045	1038
	AQ	Respiratory Medicine	201311	1838	970	868
	AQ	Respiratory Medicine	201312	1933	1092	841
	AQ	Respiratory Medicine	201401	2011	1073	938
	AQ	Respiratory Medicine	201402	1911	979	932
	AQ	Respiratory Medicine	201403	2097	1076	1021
	AQ	Respiratory Medicine	201404	2117	1114	1003
	AQ	Respiratory Medicine	201405	1992	1043	949
	AQ	Respiratory Medicine	201406	1900	989	911
	AQ	Respiratory Medicine	201407	1933	982	951
	AQ	Respiratory Medicine	201408	1856	987	869
	AQ	Respiratory Medicine	201409	1918	1024	894
	AQ	Respiratory Medicine	201410	1946	987	959
	AQ	Respiratory Medicine	201411	1977	1074	903
	AQ	Respiratory Medicine	201412	2070	1142	928
	AQ	Respiratory Medicine	201501	2119	1195	924
	AQ	Respiratory Medicine	201502	1943	1079	864
	AQ	Respiratory Medicine	201503	2088	1071	1017
	AQ	Respiratory Medicine	201504	2068	1120	948
	AQ	Respiratory Medicine	201505	2101	1127	974
	AQ	Respiratory Medicine	201506	2286	1189	1097
	AQ	Respiratory Medicine	201507	2409	1286	1123
	AQ	Respiratory Medicine	201508	2373	1318	1055
	AQ	Respiratory Medicine	201509	2477	1309	1168
	AQ	Respiratory Medicine	201510	2415	1387	1028
	AQ	Respiratory Medicine	201511	2266	1241	1025
	AQ	Respiratory Medicine	201512	2333	1343	990
	AR	Rheumatology	200704	609	44	565
	AR	Rheumatology	200705	632	63	569
	AR	Rheumatology	200706	622	39	583
	AR	Rheumatology	200707	581	57	524
	AR	Rheumatology	200708	669	45	624
	AR	Rheumatology	200709	572	38	534
	AR	Rheumatology	200710	677	54	623
	AR	Rheumatology	200711	606	55	551
	AR	Rheumatology	200712	519	42	477
	AR	Rheumatology	200801	615	47	568
	AR	Rheumatology	200802	444	42	402
	AR	Rheumatology	200803	478	48	430
	AR	Rheumatology	200804	458	59	399
	AR	Rheumatology	200805	474	67	407
	AR	Rheumatology	200806	495	55	440
	AR	Rheumatology	200807	512	45	467
	AR	Rheumatology	200808	464	54	410
	AR	Rheumatology	200809	504	52	452
	AR	Rheumatology	200810	537	45	492
	AR	Rheumatology	200811	476	41	435
	AR	Rheumatology	200812	446	38	408
	AR	Rheumatology	200901	439	44	395
	AR	Rheumatology	200902	524	61	463
	AR	Rheumatology	200903	547	37	510
	AR	Rheumatology	200904	540	67	473
	AR	Rheumatology	200905	553	43	510
	AR	Rheumatology	200906	576	42	534
	AR	Rheumatology	200907	535	39	496
	AR	Rheumatology	200908	528	32	496
	AR	Rheumatology	200909	542	38	504
	AR	Rheumatology	200910	549	39	510
	AR	Rheumatology	200911	526	35	491
	AR	Rheumatology	200912	510	31	479
	AR	Rheumatology	201001	456	25	431
	AR	Rheumatology	201002	469	30	439
	AR	Rheumatology	201003	617	36	581
	AR	Rheumatology	201004	936	29	907
	AR	Rheumatology	201005	889	37	852
	AR	Rheumatology	201006	944	38	906
	AR	Rheumatology	201007	822	35	787
	AR	Rheumatology	201008	943	29	914
	AR	Rheumatology	201009	831	32	799
	AR	Rheumatology	201010	810	40	770
	AR	Rheumatology	201011	915	24	891
	AR	Rheumatology	201012	681	31	650
	AR	Rheumatology	201101	879	22	857
	AR	Rheumatology	201102	937	44	893
	AR	Rheumatology	201103	1051	46	1005
	AR	Rheumatology	201104	958	45	913
	AR	Rheumatology	201105	944	49	895
	AR	Rheumatology	201106	983	41	942
	AR	Rheumatology	201107	884	57	827
	AR	Rheumatology	201108	939	38	901
	AR	Rheumatology	201109	830	45	785
	AR	Rheumatology	201110	850	35	815
	AR	Rheumatology	201111	964	35	929
	AR	Rheumatology	201112	755	17	738
	AR	Rheumatology	201201	793	23	770
	AR	Rheumatology	201202	861	20	841
	AR	Rheumatology	201203	913	32	881
	AR	Rheumatology	201204	893	19	874
	AR	Rheumatology	201205	981	40	941
	AR	Rheumatology	201206	847	28	819
	AR	Rheumatology	201207	986	26	960
	AR	Rheumatology	201208	963	31	932
	AR	Rheumatology	201209	828	31	797
	AR	Rheumatology	201210	1003	34	969
	AR	Rheumatology	201211	947	29	918
	AR	Rheumatology	201212	686	24	662
	AR	Rheumatology	201301	856	24	832
	AR	Rheumatology	201302	837	29	808
	AR	Rheumatology	201303	888	22	866
	AR	Rheumatology	201304	887	15	872
	AR	Rheumatology	201305	1051	59	992
	AR	Rheumatology	201306	643	61	582
	AR	Rheumatology	201307	710	58	652
	AR	Rheumatology	201308	703	59	644
	AR	Rheumatology	201309	726	75	651
	AR	Rheumatology	201310	745	83	662
	AR	Rheumatology	201311	743	78	665
	AR	Rheumatology	201312	729	68	661
	AR	Rheumatology	201401	692	72	620
	AR	Rheumatology	201402	691	66	625
	AR	Rheumatology	201403	717	71	646
	AR	Rheumatology	201404	693	57	636
	AR	Rheumatology	201405	716	61	655
	AR	Rheumatology	201406	683	73	610
	AR	Rheumatology	201407	758	55	703
	AR	Rheumatology	201408	654	58	596
	AR	Rheumatology	201409	671	77	594
	AR	Rheumatology	201410	635	65	570
	AR	Rheumatology	201411	611	59	552
	AR	Rheumatology	201412	590	56	534
	AR	Rheumatology	201501	598	59	539
	AR	Rheumatology	201502	581	51	530
	AR	Rheumatology	201503	578	58	520
	AR	Rheumatology	201504	571	78	493
	AR	Rheumatology	201505	572	77	495
	AR	Rheumatology	201506	577	67	510
	AR	Rheumatology	201507	573	79	494
	AR	Rheumatology	201508	615	87	528
	AR	Rheumatology	201509	595	85	510
	AR	Rheumatology	201510	555	67	488
	AR	Rheumatology	201511	592	66	526
	AR	Rheumatology	201512	527	65	462
	AW	Allergy	200704	25	*	*
	AW	Allergy	200705	30	-	30
	AW	Allergy	200706	23	-	23
	AW	Allergy	200707	17	-	17
	AW	Allergy	200708	18	-	18
	AW	Allergy	200709	16	-	16
	AW	Allergy	200710	23	-	23
	AW	Allergy	200711	21	-	21
	AW	Allergy	200712	16	-	16
	AW	Allergy	200801	32	*	*
	AW	Allergy	200802	21	-	21
	AW	Allergy	200803	23	-	23
	AW	Allergy	200804	22	-	22
	AW	Allergy	200805	9	-	9
	AW	Allergy	200806	24	-	24
	AW	Allergy	200807	15	-	15
	AW	Allergy	200808	19	-	19
	AW	Allergy	200809	18	-	18
	AW	Allergy	200810	24	-	24
	AW	Allergy	200811	17	-	17
	AW	Allergy	200812	13	-	13
	AW	Allergy	200901	18	-	18
	AW	Allergy	200902	26	7	19
	AW	Allergy	200903	43	13	30
	AW	Allergy	200904	36	23	13
	AW	Allergy	200905	31	-	31
	AW	Allergy	200906	24	*	*
	AW	Allergy	200907	25	-	25
	AW	Allergy	200908	22	*	*
	AW	Allergy	200909	18	-	18
	AW	Allergy	200910	35	-	35
	AW	Allergy	200911	25	-	25
	AW	Allergy	200912	12	-	12
	AW	Allergy	201001	11	-	11
	AW	Allergy	201002	28	*	*
	AW	Allergy	201003	21	-	21
	AW	Allergy	201004	19	-	19
	AW	Allergy	201005	31	-	31
	AW	Allergy	201006	19	-	19
	AW	Allergy	201007	37	-	37
	AW	Allergy	201008	38	-	38
	AW	Allergy	201009	33	-	33
	AW	Allergy	201010	16	-	16
	AW	Allergy	201011	22	-	22
	AW	Allergy	201012	15	-	15
	AW	Allergy	201101	18	-	18
	AW	Allergy	201102	23	-	23
	AW	Allergy	201103	23	-	23
	AW	Allergy	201104	23	-	23
	AW	Allergy	201105	27	-	27
	AW	Allergy	201106	31	-	31
	AW	Allergy	201107	23	-	23
	AW	Allergy	201108	33	-	33
	AW	Allergy	201109	21	-	21
	AW	Allergy	201110	34	*	*
	AW	Allergy	201111	31	-	31
	AW	Allergy	201112	30	-	30
	AW	Allergy	201201	25	-	25
	AW	Allergy	201202	22	-	22
	AW	Allergy	201203	32	-	32
	AW	Allergy	201204	43	-	43
	AW	Allergy	201205	34	-	34
	AW	Allergy	201206	34	-	34
	AW	Allergy	201207	28	*	*
	AW	Allergy	201208	25	-	25
	AW	Allergy	201209	22	-	22
	AW	Allergy	201210	36	-	36
	AW	Allergy	201211	29	-	29
	AW	Allergy	201212	28	-	28
	AW	Allergy	201301	42	-	42
	AW	Allergy	201302	43	-	43
	AW	Allergy	201303	17	-	17
	AW	Allergy	201304	40	-	40
	AW	Allergy	201305	42	-	42
	AW	Allergy	201306	37	-	37
	AW	Allergy	201307	27	-	27
	AW	Allergy	201308	42	-	42
	AW	Allergy	201309	24	-	24
	AW	Allergy	201310	42	-	42
	AW	Allergy	201311	29	-	29
	AW	Allergy	201312	25	-	25
	AW	Allergy	201401	36	-	36
	AW	Allergy	201402	31	*	*
	AW	Allergy	201403	18	-	18
	AW	Allergy	201404	33	-	33
	AW	Allergy	201405	34	-	34
	AW	Allergy	201406	27	-	27
	AW	Allergy	201407	36	-	36
	AW	Allergy	201408	31	-	31
	AW	Allergy	201409	33	-	33
	AW	Allergy	201410	31	-	31
	AW	Allergy	201411	30	-	30
	AW	Allergy	201412	22	-	22
	AW	Allergy	201501	31	-	31
	AW	Allergy	201502	34	-	34
	AW	Allergy	201503	33	-	33
	AW	Allergy	201504	40	-	40
	AW	Allergy	201505	28	-	28
	AW	Allergy	201506	38	-	38
	AW	Allergy	201507	48	-	48
	AW	Allergy	201508	47	*	*
	AW	Allergy	201509	40	-	40
	AW	Allergy	201510	43	-	43
	AW	Allergy	201511	35	-	35
	AW	Allergy	201512	32	-	32
	C1	General Surgery	200704	15233	5823	9410
	C1	General Surgery	200705	16718	6149	10569
	C1	General Surgery	200706	15723	6012	9711
	C1	General Surgery	200707	15120	6091	9029
	C1	General Surgery	200708	16661	6618	10043
	C1	General Surgery	200709	15099	6224	8875
	C1	General Surgery	200710	16567	6523	10044
	C1	General Surgery	200711	16510	6029	10481
	C1	General Surgery	200712	14222	6175	8047
	C1	General Surgery	200801	16661	6383	10278
	C1	General Surgery	200802	16294	6006	10288
	C1	General Surgery	200803	15732	6376	9356
	C1	General Surgery	200804	16180	6269	9911
	C1	General Surgery	200805	16319	6450	9869
	C1	General Surgery	200806	16548	6442	10106
	C1	General Surgery	200807	16263	6559	9704
	C1	General Surgery	200808	16336	6711	9625
	C1	General Surgery	200809	16476	6487	9989
	C1	General Surgery	200810	17079	6717	10362
	C1	General Surgery	200811	16231	6155	10076
	C1	General Surgery	200812	15451	6189	9262
	C1	General Surgery	200901	16258	6411	9847
	C1	General Surgery	200902	15798	5847	9951
	C1	General Surgery	200903	18338	6938	11400
	C1	General Surgery	200904	16702	6640	10062
	C1	General Surgery	200905	16454	6879	9575
	C1	General Surgery	200906	17035	6563	10472
	C1	General Surgery	200907	16633	6734	9899
	C1	General Surgery	200908	16986	6860	10126
	C1	General Surgery	200909	17142	6695	10447
	C1	General Surgery	200910	16784	6659	10125
	C1	General Surgery	200911	17074	6417	10657
	C1	General Surgery	200912	15778	6261	9517
	C1	General Surgery	201001	15670	6399	9271
	C1	General Surgery	201002	15865	5852	10013
	C1	General Surgery	201003	18490	6621	11869
	C1	General Surgery	201004	16104	6398	9706
	C1	General Surgery	201005	16630	6660	9970
	C1	General Surgery	201006	17450	6693	10757
	C1	General Surgery	201007	16248	6914	9334
	C1	General Surgery	201008	17173	6919	10254
	C1	General Surgery	201009	16672	6621	10051
	C1	General Surgery	201010	16412	6771	9641
	C1	General Surgery	201011	17343	6516	10827
	C1	General Surgery	201012	14308	6075	8233
	C1	General Surgery	201101	15400	6516	8884
	C1	General Surgery	201102	16152	6220	9932
	C1	General Surgery	201103	19210	7152	12058
	C1	General Surgery	201104	15583	6602	8981
	C1	General Surgery	201105	17447	7113	10334
	C1	General Surgery	201106	17463	6939	10524
	C1	General Surgery	201107	15443	6775	8668
	C1	General Surgery	201108	18313	7486	10827
	C1	General Surgery	201109	17218	7055	10163
	C1	General Surgery	201110	17331	7049	10282
	C1	General Surgery	201111	17932	6874	11058
	C1	General Surgery	201112	16385	6759	9626
	C1	General Surgery	201201	17131	6986	10145
	C1	General Surgery	201202	17073	6437	10636
	C1	General Surgery	201203	18328	7057	11271
	C1	General Surgery	201204	16541	6986	9555
	C1	General Surgery	201205	18664	7243	11421
	C1	General Surgery	201206	16729	7081	9648
	C1	General Surgery	201207	16862	7225	9637
	C1	General Surgery	201208	18214	7477	10737
	C1	General Surgery	201209	16409	7008	9401
	C1	General Surgery	201210	18492	7260	11232
	C1	General Surgery	201211	17835	6754	11081
	C1	General Surgery	201212	15717	6532	9185
	C1	General Surgery	201301	17820	6860	10960
	C1	General Surgery	201302	16807	6287	10520
	C1	General Surgery	201303	17819	6928	10891
	C1	General Surgery	201304	17341	6716	10625
	C1	General Surgery	201305	18769	7254	11515
	C1	General Surgery	201306	17423	6849	10574
	C1	General Surgery	201307	18081	7276	10805
	C1	General Surgery	201308	18244	7580	10664
	C1	General Surgery	201309	17505	6952	10553
	C1	General Surgery	201310	18689	7169	11520
	C1	General Surgery	201311	17778	6760	11018
	C1	General Surgery	201312	16814	6817	9997
	C1	General Surgery	201401	18141	7117	11024
	C1	General Surgery	201402	17191	6412	10779
	C1	General Surgery	201403	18287	6928	11359
	C1	General Surgery	201404	17424	6825	10599
	C1	General Surgery	201405	18175	7069	11106
	C1	General Surgery	201406	17997	6952	11045
	C1	General Surgery	201407	17453	7097	10356
	C1	General Surgery	201408	17613	7278	10335
	C1	General Surgery	201409	17914	7102	10812
	C1	General Surgery	201410	18557	6977	11580
	C1	General Surgery	201411	17485	6560	10924
	C1	General Surgery	201412	16660	6412	10248
	C1	General Surgery	201501	16973	6499	10474
	C1	General Surgery	201502	16396	5972	10424
	C1	General Surgery	201503	18890	6717	12173
	C1	General Surgery	201504	16902	6563	10339
	C1	General Surgery	201505	17375	6707	10668
	C1	General Surgery	201506	17861	6567	11294
	C1	General Surgery	201507	17616	6695	10921
	C1	General Surgery	201508	17470	6609	10861
	C1	General Surgery	201509	17385	6158	11227
	C1	General Surgery	201510	17450	6330	11120
	C1	General Surgery	201511	17476	5993	11483
	C1	General Surgery	201512	15605	5969	9636
	C2	Accident & Emergency	200704	1150	1138	12
	C2	Accident & Emergency	200705	1119	1098	21
	C2	Accident & Emergency	200706	1172	1146	26
	C2	Accident & Emergency	200707	1227	1205	22
	C2	Accident & Emergency	200708	1143	1118	25
	C2	Accident & Emergency	200709	1175	1152	23
	C2	Accident & Emergency	200710	1131	1112	19
	C2	Accident & Emergency	200711	1219	1195	24
	C2	Accident & Emergency	200712	1271	1242	29
	C2	Accident & Emergency	200801	1284	1262	22
	C2	Accident & Emergency	200802	1209	1187	22
	C2	Accident & Emergency	200803	1317	1292	25
	C2	Accident & Emergency	200804	1290	1267	23
	C2	Accident & Emergency	200805	1351	1309	42
	C2	Accident & Emergency	200806	1239	1206	33
	C2	Accident & Emergency	200807	1313	1281	32
	C2	Accident & Emergency	200808	1357	1333	24
	C2	Accident & Emergency	200809	1271	1250	21
	C2	Accident & Emergency	200810	1208	1183	25
	C2	Accident & Emergency	200811	1094	1069	25
	C2	Accident & Emergency	200812	1137	1117	20
	C2	Accident & Emergency	200901	1191	1162	29
	C2	Accident & Emergency	200902	1130	1107	23
	C2	Accident & Emergency	200903	1237	1216	21
	C2	Accident & Emergency	200904	1165	1142	23
	C2	Accident & Emergency	200905	1314	1289	25
	C2	Accident & Emergency	200906	1200	1160	40
	C2	Accident & Emergency	200907	1187	1162	25
	C2	Accident & Emergency	200908	1291	1269	22
	C2	Accident & Emergency	200909	1209	1176	33
	C2	Accident & Emergency	200910	1157	1138	19
	C2	Accident & Emergency	200911	1133	1111	22
	C2	Accident & Emergency	200912	1224	1192	32
	C2	Accident & Emergency	201001	1192	1167	25
	C2	Accident & Emergency	201002	1120	1085	35
	C2	Accident & Emergency	201003	1212	1189	23
	C2	Accident & Emergency	201004	1164	1150	14
	C2	Accident & Emergency	201005	1236	1214	22
	C2	Accident & Emergency	201006	1250	1216	34
	C2	Accident & Emergency	201007	1302	1272	30
	C2	Accident & Emergency	201008	1305	1272	33
	C2	Accident & Emergency	201009	1134	1107	27
	C2	Accident & Emergency	201010	1211	1181	30
	C2	Accident & Emergency	201011	1101	1080	21
	C2	Accident & Emergency	201012	1163	1131	32
	C2	Accident & Emergency	201101	1186	1151	35
	C2	Accident & Emergency	201102	1083	1059	24
	C2	Accident & Emergency	201103	1091	1065	26
	C2	Accident & Emergency	201104	1193	1158	35
	C2	Accident & Emergency	201105	1244	1212	32
	C2	Accident & Emergency	201106	1226	1192	34
	C2	Accident & Emergency	201107	1386	1351	35
	C2	Accident & Emergency	201108	1255	1229	26
	C2	Accident & Emergency	201109	1265	1235	30
	C2	Accident & Emergency	201110	1281	1253	28
	C2	Accident & Emergency	201111	1307	1281	26
	C2	Accident & Emergency	201112	1262	1232	30
	C2	Accident & Emergency	201201	1343	1319	24
	C2	Accident & Emergency	201202	1400	1371	29
	C2	Accident & Emergency	201203	1484	1452	32
	C2	Accident & Emergency	201204	1434	1403	31
	C2	Accident & Emergency	201205	1484	1460	24
	C2	Accident & Emergency	201206	1453	1412	41
	C2	Accident & Emergency	201207	1491	1464	27
	C2	Accident & Emergency	201208	1481	1456	25
	C2	Accident & Emergency	201209	1466	1433	33
	C2	Accident & Emergency	201210	1436	1412	24
	C2	Accident & Emergency	201211	1342	1300	42
	C2	Accident & Emergency	201212	1406	1373	33
	C2	Accident & Emergency	201301	1292	1255	37
	C2	Accident & Emergency	201302	1246	1212	34
	C2	Accident & Emergency	201303	1317	1280	37
	C2	Accident & Emergency	201304	1414	1392	22
	C2	Accident & Emergency	201305	1496	1451	45
	C2	Accident & Emergency	201306	1671	1629	42
	C2	Accident & Emergency	201307	1755	1715	40
	C2	Accident & Emergency	201308	1706	1656	50
	C2	Accident & Emergency	201309	1430	1397	33
	C2	Accident & Emergency	201310	1756	1708	48
	C2	Accident & Emergency	201311	1328	1298	30
	C2	Accident & Emergency	201312	1367	1334	33
	C2	Accident & Emergency	201401	1449	1411	38
	C2	Accident & Emergency	201402	1232	1197	35
	C2	Accident & Emergency	201403	1416	1379	37
	C2	Accident & Emergency	201404	1375	1333	42
	C2	Accident & Emergency	201405	1373	1317	56
	C2	Accident & Emergency	201406	1464	1418	46
	C2	Accident & Emergency	201407	1452	1414	38
	C2	Accident & Emergency	201408	1528	1489	39
	C2	Accident & Emergency	201409	1385	1346	39
	C2	Accident & Emergency	201410	1257	1214	43
	C2	Accident & Emergency	201411	1303	1264	39
	C2	Accident & Emergency	201412	1292	1248	44
	C2	Accident & Emergency	201501	1287	1231	56
	C2	Accident & Emergency	201502	1105	1074	31
	C2	Accident & Emergency	201503	1902	1785	117
	C2	Accident & Emergency	201504	1809	1702	107
	C2	Accident & Emergency	201505	2002	1870	132
	C2	Accident & Emergency	201506	1609	1535	74
	C2	Accident & Emergency	201507	1460	1412	48
	C2	Accident & Emergency	201508	1590	1547	43
	C2	Accident & Emergency	201509	1442	1403	39
	C2	Accident & Emergency	201510	1417	1360	57
[truncated: 2,145 more rows]
